# Supplementary material for: Selective catalytic oxidation of ammonia to nitric oxide via chemical looping
Source: Nat Commun. 2022 Feb 7;13:718. doi: 10.1038/s41467-022-28370-0 (PMC8821626; doi:10.1038/s41467-022-28370-0)
Supplement: Supplementary file 3 — Source Data [file 41467_2022_28370_MOESM3_ESM.xlsx]

## Sheet: Fig. 2a
Source Data
Paper: Selective catalytic oxidation of ammonia to nitric oxide via chemical looping
Fig.2a NH3 conversion and NO, N2O, N2 selectivity versus temperature in NH3 oxidation over V2O5 in chemical looping NH3 oxidation process
Temperature (oC)	NO Selectivity (%)	N2O Selectivity (%)	N2 Selectivity (%)	NH3 Conversion (%)
300	0	0	100	78.5932
400	2.52905	18.9801	78.4908	97.2421
500	26.2694	33.5786	40.152	92.8008
550	38.6284	21.0136	40.358	94.7717
580	67.9784	16.3843	15.6373	96.4596
600	71.746	25.2321	3.02188	96.8649
630	88.6517	9.45274	1.8956	94.9593
650	99.8	0.1	0.1	97

## Sheet: Fig.2b
Source Data
Paper: Selective catalytic oxidation of ammonia to nitric oxide via chemical looping
Fig.2b NH3 conversion and NO, N2O, N2 selectivity versus temperature in NH3 oxidation over V2O5 in steady state NH3 oxidation (co-feed mode)
Temperature (oC)	NO Selectivity (%)	N2O Selectivity (%)	N2 Selectivity (%)	NH3 Conversion (%)
300	34.1947	24.7404	41.0648	26.1184
400	6.59995	17.2709	76.1292	78.4841
500	16.8813	26.9208	56.198	86.7931
550	26.7903	23.9537	49.256	87.5365
580	31.5595	20.5648	47.8757	87.2225
600	32.4339	16.8491	50.717	87.0808
630	29.4843	13.569	56.9467	87.3937
650	22.5717	15.0379	62.3904	87.7574

## Sheet: Fig.2c
Source Data
Paper: Selective catalytic oxidation of ammonia to nitric oxide via chemical looping
Fig.2c Arrhenius plots of surface lattice oxygen removal of V2O5 in chemical looping NH3 oxidation process at 300-650 oC
1000/T (K-1)	Ln k (umol g-1 s-1)
1.74474	-0.86002
1.48555	-0.02333
1.29341	0.27139
1.21485	0.30259
1.17213	0.38152
1.14528	0.34417
1.10724	0.45892
1.08325	0.54553

## Sheet: Fig.2d
Source Data
Paper: Selective catalytic oxidation of ammonia to nitric oxide via chemical looping
Fig.2d NH3 conversion, NO, N2O, N2 selectivity as well as total lattice oxygen consumption versus the number of pulses with NH3 over V2O5 at 650 oC
NH3 injection Number	NH3 Conversion (%)	NO Selectivity (%)	N2O Selectivity (%)	N2 Selectivity (%)	Total lattice oxygen extracted(δ)
1	96.8714	100.264	-0.25593	0	0.00376
2	96.9834	100.655	-0.63566	0	0.00754
3	96.4419	99.8123	0.18097	0	0.01128
4	97.0108	100.234	-0.22665	0	0.01505
5	96.5906	98.8988	1.06364	0	0.01879
6	96.7567	98.4552	1.49466	0	0.02254
7	96.5362	99.2231	0.75004	0	0.02628
8	96.618	98.6667	1.28824	0	0.03002
9	96.7524	98.2927	1.65187	0	0.03377
10	96.6154	98.1408	1.79625	0	0.0375
11	96.9824	97.2158	2.70019	0	0.04125
12	96.9191	97.4293	2.49148	0	0.04499
13	96.8543	96.7474	3.15024	0	0.04872
14	97.1473	95.9528	3.93171	0	0.05246
15	96.8064	96.1091	3.76664	0	0.05619
16	96.8643	96.485	3.40479	0	0.05992
17	96.8377	95.3581	4.49508	0	0.06365
18	96.5691	94.8428	4.98025	0	0.06735
19	97.1146	94.2264	5.60699	0	0.07108
20	96.8967	94.3418	5.48262	0	0.07479
21	97.2256	94.2181	5.62151	0	0.07852
22	96.9411	93.9875	5.7114	0.11719	0.08223
23	96.9966	93.2545	5.92904	0.61391	0.08594
24	96.5302	92.6044	5.58448	1.55449	0.08961
25	96.7795	92.0566	6.10971	1.57785	0.09329
26	96.8139	92.1565	5.93027	1.6633	0.09698
27	97.026	91.6542	5.99943	2.09818	0.10066
28	96.9937	90.9713	5.87905	2.87826	0.10433
29	96.9182	91.0067	5.92074	2.79536	0.10799
30	96.7355	90.1218	6.05269	3.50307	0.11164
31	96.8988	90.3818	6.09887	3.22106	0.1153
32	96.7936	89.2195	6.20681	4.228	0.11894
33	96.7951	88.9531	6.13994	4.55287	0.12257
34	97.0587	88.1399	6.19404	5.31721	0.1262
35	96.9918	89.1203	6.0589	4.49355	0.12984
36	96.6578	88.4392	5.99106	5.18333	0.13346
37	97.1068	87.4018	5.77685	6.45683	0.13707
38	97.117	86.9971	6.44637	6.18171	0.14069
39	96.9788	86.4944	6.2165	6.88107	0.14429
40	97.0101	85.9738	6.08266	7.52421	0.14788
41	96.7187	85.724	6.40126	7.40628	0.15146
42	96.8307	85.8012	6.49426	7.2545	0.15505
43	97.0699	85.2122	6.34803	8.00646	0.15863
44	97.259	85.0859	6.3825	8.12277	0.16223
45	96.8632	84.723	6.12076	8.67702	0.16579
46	96.5828	83.7623	6.33989	9.34291	0.16934
47	97.1024	83.8161	6.2046	9.5104	0.1729
48	96.9487	83.2433	6.24234	10.003	0.17645
49	97.2019	82.8486	6.26372	10.4077	0.18
50	96.8247	82.8203	6.31208	10.3221	0.18354

## Sheet: Fig.2e
Source Data
Paper: Selective catalytic oxidation of ammonia to nitric oxide via chemical looping
Fig.2e NH3 conversion, NO, N2O, N2 selectivity versus the number of pulses over V2O5 at 650 oC during 5 consecutive chemical looping NH3 oxidation redox cycles
Cycle 1#
NH3 injection Number	NH3 Conversion (%)	NO Selectivity (%)	N2O Selectivity (%)	N2 Selectivity (%)
1	96.3302	97.6906	-0.92418	3.2336
2	96.213	98.9605	-0.44154	1.48099
3	96.1689	98.7426	0.23429	1.0231
4	96.2758	98.1475	0.94563	0.90683
5	96.2534	97.6479	1.47219	0.87993
6	96.2553	97.0223	1.89374	1.084
7	96.1184	96.7152	2.32184	0.96298
8	96.0891	96.3918	2.45249	1.15567
9	96.1404	96.0348	2.59136	1.37386
10	96.1179	95.6208	2.7004	1.67876
11	96.1181	95.3246	2.817	1.85843
12	96.1494	94.9718	2.80861	2.21959
13	96.0394	95.3886	2.83521	1.77623
14	96.0535	94.965	2.8518	2.1832
15	96.052	94.5542	2.86495	2.58085
16	96.0427	94.1663	2.87757	2.95616
17	96.0385	93.769	2.89002	3.34093
18	96.1076	93.3774	2.88009	3.74249
19	96.3999	94.0175	3.19754	2.78498
20	96.4211	93.6402	3.16251	3.19727
21	96.4097	93.1219	3.24406	3.634
22	96.4266	92.661	3.24109	4.09791
23	96.4233	92.3075	3.18755	4.50491
24	96.4465	91.8601	3.23753	4.90242
25	96.3006	91.9694	3.02968	5.00096
26	96.3294	91.6064	3.00051	5.39311
27	96.3323	91.0706	3.04529	5.88412
28	96.3674	90.7121	3.07941	6.20851
29	96.34	90.4688	3.04573	6.4855
30	96.368	89.8807	3.08898	7.0303
Cycle 2#
NH3 injection Number	NH3 Conversion (%)	NO Selectivity (%)	N2O Selectivity (%)	N2 Selectivity (%)
1	96.7854	94.0896	2.06366	3.84673
2	96.6447	96.1736	0.88299	2.94343
3	96.5929	96.8523	1.68733	1.46037
4	96.5213	96.9565	2.28147	0.76203
5	96.5054	96.9675	2.81165	0.22085
6	96.4994	96.6679	3.32454	0.00752
7	96.0598	96.6215	3.55556	-0.17706
8	96.0532	96.3331	3.92459	-0.25769
9	96.0445	95.9579	4.33033	-0.28821
10	96.0336	95.4976	4.70019	-0.1978
11	96.0333	95.1411	4.97359	-0.11474
12	96.0676	94.5507	5.39927	0.04998
13	96.031	93.9829	5.678	0.33907
14	96.373	93.715	6.04895	0.23605
15	96.3502	92.9544	6.44468	0.60097
16	96.3719	92.603	6.73157	0.66547
17	96.3759	91.9409	7.10492	0.95421
18	96.3554	91.3273	7.37576	1.29698
19	96.3778	90.6594	7.7818	1.55881
20	96.5758	89.686	8.12304	2.19098
21	96.5725	88.9766	8.57377	2.44961
22	96.5543	88.0067	8.96324	3.03002
23	96.5685	87.5271	9.30852	3.16437
24	96.5435	86.6944	9.70555	3.60004
25	96.5917	85.8482	10.1029	4.04884
26	96.4336	82.9705	10.0973	6.9322
27	96.4474	82.3199	10.4573	7.22286
28	96.4322	81.5722	10.7566	7.67122
29	96.4528	80.7829	11.1848	8.03226
30	96.4688	80.0765	11.472	8.4515
Cycle 3#
NH3 injection Number	NH3 Conversion (%)	NO Selectivity (%)	N2O Selectivity (%)	N2 Selectivity (%)
1	96.6213	93.3952	1.80973	4.79508
2	96.5116	94.971	2.81318	2.2158
3	96.3975	95.69	3.6682	0.64179
4	96.3885	95.9106	4.25266	-0.16323
5	96.3624	95.9005	4.78294	-0.6834
6	96.338	95.8718	5.06085	-0.93266
7	96.5469	95.0906	5.48615	-0.57676
8	96.4832	95.1509	5.67113	-0.82207
9	96.4992	95.0427	5.91257	-0.95527
10	96.508	94.8572	6.09869	-0.95592
11	96.5132	94.7715	6.32169	-1.09324
12	96.5019	94.6628	6.53024	-1.19299
13	96.5899	94.2353	6.80834	-1.04363
14	96.6107	94.0894	6.98451	-1.07396
15	96.5531	93.6514	7.26696	-0.91832
16	96.5975	93.2376	7.59033	-0.82793
17	96.6107	92.9277	7.80562	-0.73334
18	96.5556	92.2745	8.14209	-0.41656
19	96.5554	92.0292	8.5276	-0.55681
20	96.5846	91.3826	8.91602	-0.29866
21	96.5716	90.7363	9.18001	0.08372
22	96.5575	90.0311	9.51579	0.45312
23	96.5814	89.3183	9.88197	0.7997
24	96.6992	88.273	10.2189	1.50803
25	96.7108	87.421	10.5297	2.04932
26	96.7438	86.8164	10.7253	2.45823
27	96.7123	85.9736	11.1151	2.91124
28	96.7285	85.1258	11.4326	3.44159
29	96.7512	84.3198	11.8033	3.87689
30	96.719	83.5129	12.1333	4.35388
Cycle 4#
NH3 injection Number	NH3 Conversion (%)	NO Selectivity (%)	N2O Selectivity (%)	N2 Selectivity (%)
1	96.6002	92.9401	1.45761	5.60232
2	96.442	94.4792	2.52349	2.99733
3	96.3712	95.0381	3.34394	1.61799
4	96.3508	95.0694	4.05013	0.88053
5	96.2798	94.9109	4.54649	0.54262
6	96.3039	94.8426	5.00458	0.15283
7	96.1385	93.0486	5.2774	1.67395
8	96.1548	92.8434	5.58377	1.57284
9	96.1581	92.6153	5.88147	1.50325
10	96.1237	92.3682	6.14023	1.49156
11	96.128	92.0251	6.42898	1.54593
12	96.1286	91.819	6.6993	1.48174
13	96.457	91.4399	6.91345	1.64661
14	96.4517	90.9609	7.1991	1.84005
15	96.4105	90.6062	7.45639	1.93738
16	96.4604	89.9927	7.75279	2.25455
17	96.4771	89.3705	8.01465	2.61482
18	96.4432	88.697	8.27304	3.02994
19	96.1409	88.5221	8.71922	2.75868
20	96.1425	87.7667	9.07219	3.16107
21	96.1176	87.0263	9.35258	3.62108
22	96.1649	86.1754	9.66991	4.15467
23	96.1479	85.5179	9.91763	4.56444
24	96.1676	84.6715	10.2014	5.12706
25	96.4398	83.6993	11.0498	5.25086
26	96.4519	82.9793	11.227	5.79364
27	96.4262	81.9149	11.5755	6.50964
28	96.4807	81.2074	11.8206	6.972
29	96.4474	80.3359	12.1011	7.56299
30	96.4612	79.4176	12.4112	8.17122
Cycle 5#
NH3 injection Number	NH3 Conversion (%)	NO Selectivity (%)	N2O Selectivity (%)	N2 Selectivity (%)
1	96.4971	93.5302	1.10576	5.36399
2	96.3478	94.9892	2.14634	2.86444
3	96.2889	95.2894	2.99853	1.7121
4	96.2446	94.9971	3.7266	1.27626
5	96.2367	94.6919	4.26737	1.04072
6	96.2256	94.5824	4.72405	0.69354
7	96.2211	94.2947	5.1096	0.59569
8	96.1865	93.9718	5.47147	0.55674
9	96.2446	93.6701	5.84298	0.48692
10	96.2021	93.2801	6.14355	0.57639
11	96.3261	92.0266	6.36971	1.60375
12	96.3283	91.5991	6.65986	1.74108
13	96.2804	91.0866	6.9539	1.95953
14	96.3407	90.5519	7.13346	2.31463
15	96.3149	89.943	7.4786	2.5784
16	96.298	89.2009	7.74768	3.05144
17	96.3706	88.4698	8.02277	3.50747
18	96.3067	87.6738	8.31326	4.01294
19	96.3553	86.9396	8.55475	4.50561
20	96.3644	86.06	8.88803	5.05199
21	96.3947	84.2873	8.94889	6.76379
22	96.3732	83.2875	9.27946	7.43302
23	96.4033	82.4641	9.53627	7.99965
24	96.3971	81.5452	9.87158	8.58326
25	96.414	80.617	10.0352	9.34778
26	96.4329	79.7951	10.2818	9.92305
27	96.4452	78.7181	10.6757	10.6062
28	96.3892	77.7822	10.9101	11.3077
29	96.4086	77.0412	11.1516	11.8072
30	96.3879	76.1103	11.3166	12.5731

## Sheet: Fig.3a
Source Data
Paper: Selective catalytic oxidation of ammonia to nitric oxide via chemical looping
Fig.3a X-ray powder diffraction patterns of V2O5 as a function of NH3 pulses numbers
V2O5		30 pluses		60 pluses		90 pluses		120 pluses		150 pluses		180 pluses		NH3 O2 cycled		V2O5 Reference
5.023	903	5.023	891	5.023	899	5.023	974	5.023	941	5.023	952	5.023	952	5.017	1062	15.339	43.6
5.056	877	5.056	889	5.056	932	5.056	950	5.056	931	5.056	906	5.056	906	5.05	1006	20.244	100
5.089	874	5.089	920	5.089	924	5.089	931	5.089	960	5.089	963	5.089	963	5.083	1058	21.671	31.1
5.122	880	5.122	959	5.122	924	5.122	978	5.122	917	5.122	959	5.122	959	5.116	1005	25.497	4.5
5.155	859	5.155	872	5.155	933	5.155	959	5.155	958	5.155	945	5.155	945	5.149	1050	26.099	71.5
5.188	860	5.188	871	5.188	867	5.188	918	5.188	953	5.188	932	5.188	932	5.182	1029	30.961	48.5
5.221	926	5.221	885	5.221	937	5.221	942	5.221	928	5.221	968	5.221	968	5.215	977	32.31	26
5.254	900	5.254	897	5.254	934	5.254	910	5.254	847	5.254	891	5.254	891	5.248	1027	33.253	8.9
5.287	876	5.287	864	5.287	892	5.287	864	5.287	904	5.287	942	5.287	942	5.281	964	34.229	26.6
5.32	917	5.32	849	5.32	862	5.32	914	5.32	895	5.32	913	5.32	913	5.314	1020	35.949	3.1
5.353	868	5.353	945	5.353	883	5.353	876	5.353	887	5.353	920	5.353	920	5.347	976	37.274	2.5
5.386	875	5.386	844	5.386	907	5.386	881	5.386	898	5.386	880	5.386	880	5.38	966	40.091	0.7
5.419	865	5.419	828	5.419	859	5.419	897	5.419	913	5.419	933	5.419	933	5.413	951	41.157	11.7
5.452	860	5.452	866	5.452	886	5.452	911	5.452	877	5.452	875	5.452	875	5.446	968	41.927	6.4
5.485	874	5.485	895	5.485	858	5.485	903	5.485	836	5.485	882	5.485	882	5.479	953	44.169	0.6
5.518	838	5.518	898	5.518	817	5.518	886	5.518	851	5.518	888	5.518	888	5.512	955	44.308	0.4
5.551	821	5.551	836	5.551	803	5.551	880	5.551	870	5.551	843	5.551	843	5.545	960	45.357	11.6
5.584	840	5.584	827	5.584	810	5.584	897	5.584	916	5.584	889	5.584	889	5.578	939	46.818	0.7
5.617	837	5.617	837	5.617	794	5.617	860	5.617	873	5.617	940	5.617	940	5.611	953	47.202	15.2
5.65	843	5.65	810	5.65	824	5.65	887	5.65	834	5.65	930	5.65	930	5.644	870	47.72	10.5
5.683	847	5.683	858	5.683	855	5.683	853	5.683	845	5.683	914	5.683	914	5.677	870	48.712	10.4
5.716	827	5.716	829	5.716	797	5.716	846	5.716	856	5.716	852	5.716	852	5.71	914	49.388	2.5
5.749	806	5.749	831	5.749	828	5.749	864	5.749	839	5.749	881	5.749	881	5.743	881	51.115	16.9
5.782	815	5.782	807	5.782	845	5.782	840	5.782	838	5.782	856	5.782	856	5.776	897	51.375	2.5
5.815	818	5.815	850	5.815	807	5.815	796	5.815	845	5.815	831	5.815	831	5.809	940	51.498	1.4
5.848	831	5.848	813	5.848	809	5.848	827	5.848	839	5.848	843	5.848	843	5.842	951	51.856	7.2
5.881	823	5.881	823	5.881	795	5.881	865	5.881	854	5.881	845	5.881	845	5.875	950	52.38	1
5.914	803	5.914	833	5.914	814	5.914	829	5.914	856	5.914	895	5.914	895	5.908	936	53.692	1.6
5.947	816	5.947	785	5.947	803	5.947	825	5.947	844	5.947	861	5.947	861	5.941	889	54.571	0.1
5.98	795	5.98	792	5.98	793	5.98	842	5.98	858	5.98	839	5.98	839	5.974	869	55.53	7.7
6.013	786	6.013	792	6.013	771	6.013	867	6.013	862	6.013	856	6.013	856	6.007	910	56.146	2.7
6.046	803	6.046	779	6.046	751	6.046	845	6.046	835	6.046	866	6.046	866	6.04	914	57.97	0.7
6.079	795	6.079	785	6.079	785	6.079	786	6.079	799	6.079	804	6.079	804	6.073	905	58.36	3.9
6.112	770	6.112	790	6.112	791	6.112	822	6.112	823	6.112	762	6.112	762	6.106	903	58.845	7.1
6.145	775	6.145	794	6.145	759	6.145	836	6.145	842	6.145	764	6.145	764	6.139	908	59.876	2.8
6.178	779	6.178	798	6.178	749	6.178	812	6.178	834	6.178	792	6.178	792	6.172	894	60.97	8.9
6.211	774	6.211	786	6.211	777	6.211	809	6.211	827	6.211	794	6.211	794	6.205	879	61.927	10.6
6.244	771	6.244	760	6.244	780	6.244	812	6.244	804	6.244	807	6.244	807	6.238	840	63.639	0.2
6.277	756	6.277	779	6.277	771	6.277	819	6.277	792	6.277	826	6.277	826	6.271	846	64.206	2
6.31	733	6.31	792	6.31	775	6.31	813	6.31	802	6.31	816	6.31	816	6.304	898	64.385	3.3
6.343	707	6.343	776	6.343	787	6.343	777	6.343	787	6.343	802	6.343	802	6.337	873	64.528	1.5
6.376	721	6.376	772	6.376	795	6.376	789	6.376	765	6.376	784	6.376	784	6.37	846	64.944	1.3
6.409	751	6.409	759	6.409	794	6.409	792	6.409	767	6.409	770	6.409	770	6.403	856	65.869	3.9
6.442	723	6.442	729	6.442	799	6.442	776	6.442	781	6.442	774	6.442	774	6.436	854	67.626	2.6
6.475	729	6.475	727	6.475	778	6.475	793	6.475	784	6.475	774	6.475	774	6.469	854	68.176	2.2
6.508	743	6.508	762	6.508	769	6.508	759	6.508	762	6.508	758	6.508	758	6.502	821	68.389	1.2
6.541	696	6.541	750	6.541	780	6.541	758	6.541	758	6.541	753	6.541	753	6.535	812	68.661	3.5
6.574	697	6.574	738	6.574	743	6.574	783	6.574	759	6.574	737	6.574	737	6.568	859	69.453	3.6
6.607	707	6.607	735	6.607	737	6.607	795	6.607	732	6.607	734	6.607	734	6.601	854	69.816	0.4
6.64	694	6.64	723	6.64	728	6.64	789	6.64	720	6.64	759	6.64	759	6.634	839	69.997	1.3
6.673	711	6.673	737	6.673	681	6.673	746	6.673	730	6.673	760	6.673	760	6.667	828	70.168	3.7
6.706	734	6.706	713	6.706	715	6.706	751	6.706	717	6.706	747	6.706	747	6.7	807	71.545	2.5
6.739	733	6.739	729	6.739	744	6.739	748	6.739	712	6.739	754	6.739	754	6.733	807	72.111	5.1
6.772	707	6.772	734	6.772	713	6.772	740	6.772	717	6.772	760	6.772	760	6.766	816	72.512	4.9
6.805	726	6.805	718	6.805	698	6.805	742	6.805	717	6.805	755	6.805	755	6.799	817	74.024	0.5
6.838	723	6.838	749	6.838	702	6.838	751	6.838	741	6.838	718	6.838	718	6.832	819	74.287	5.3
6.871	706	6.871	721	6.871	705	6.871	703	6.871	758	6.871	722	6.871	722	6.865	805	75.795	3.1
6.904	666	6.904	694	6.904	715	6.904	753	6.904	707	6.904	760	6.904	760	6.898	827	76.221	0.5
6.937	743	6.937	705	6.937	712	6.937	761	6.937	712	6.937	739	6.937	739	6.931	856	77.086	1.5
6.97	747	6.97	714	6.97	698	6.97	769	6.97	669	6.97	759	6.97	759	6.964	838	77.472	0.4
7.003	692	7.003	700	7.003	700	7.003	742	7.003	688	7.003	764	7.003	764	6.997	787	77.966	3.2
7.036	658	7.036	682	7.036	729	7.036	738	7.036	715	7.036	713	7.036	713	7.03	793	79.302	0.2
7.069	674	7.069	680	7.069	686	7.069	714	7.069	707	7.069	762	7.069	762	7.063	782	79.456	0.1
7.102	670	7.102	661	7.102	707	7.102	733	7.102	689	7.102	714	7.102	714	7.096	772	81.167	1
7.135	689	7.135	681	7.135	659	7.135	737	7.135	712	7.135	684	7.135	684	7.129	797	82.552	1.6
7.168	699	7.168	668	7.168	656	7.168	720	7.168	735	7.168	681	7.168	681	7.162	766	82.886	0.8
7.201	658	7.201	697	7.201	718	7.201	688	7.201	709	7.201	671	7.201	671	7.195	774	83.714	0.9
7.234	677	7.234	676	7.234	675	7.234	708	7.234	694	7.234	698	7.234	698	7.228	790	84.223	0.8
7.267	666	7.267	695	7.267	679	7.267	700	7.267	706	7.267	672	7.267	672	7.261	792	84.735	0.5
7.3	628	7.3	667	7.3	681	7.3	676	7.3	699	7.3	693	7.3	693	7.294	760	84.841	0.5
7.333	667	7.333	636	7.333	668	7.333	705	7.333	670	7.333	645	7.333	645	7.327	742	85.279	1
7.366	686	7.366	634	7.366	699	7.366	714	7.366	698	7.366	719	7.366	719	7.36	775	85.883	0.2
7.399	683	7.399	620	7.399	661	7.399	705	7.399	647	7.399	681	7.399	681	7.393	724	86.395	1.3
7.432	647	7.432	652	7.432	661	7.432	689	7.432	700	7.432	656	7.432	656	7.426	725	86.556	1.5
7.465	606	7.465	648	7.465	649	7.465	713	7.465	676	7.465	682	7.465	682	7.459	730	86.685	1
7.498	637	7.498	672	7.498	615	7.498	710	7.498	652	7.498	678	7.498	678	7.492	740	87.265	0.2
7.531	656	7.531	654	7.531	642	7.531	676	7.531	701	7.531	692	7.531	692	7.525	733	87.927	0.1
7.564	599	7.564	647	7.564	639	7.564	670	7.564	693	7.564	685	7.564	685	7.558	718	88.258	1.9
7.597	615	7.597	688	7.597	627	7.597	635	7.597	661	7.597	675	7.597	675	7.591	714	88.824	0.3
7.63	650	7.63	674	7.63	646	7.63	651	7.63	666	7.63	642	7.63	642	7.624	715	89.335	0.2
7.663	652	7.663	642	7.663	680	7.663	652	7.663	683	7.663	685	7.663	685	7.657	754	89.56	1.4
7.696	646	7.696	654	7.696	663	7.696	684	7.696	667	7.696	659	7.696	659	7.69	768	89.844	0.7
7.729	625	7.729	665	7.729	627	7.729	669	7.729	618	7.729	607	7.729	607	7.723	726
7.762	630	7.762	637	7.762	636	7.762	634	7.762	651	7.762	679	7.762	679	7.756	709
7.795	663	7.795	632	7.795	617	7.795	670	7.795	649	7.795	613	7.795	613	7.789	756
7.828	598	7.828	626	7.828	609	7.828	663	7.828	643	7.828	695	7.828	695	7.822	760
7.861	604	7.861	612	7.861	631	7.861	663	7.861	621	7.861	628	7.861	628	7.855	737
7.894	605	7.894	642	7.894	627	7.894	612	7.894	643	7.894	656	7.894	656	7.888	772
7.927	568	7.927	637	7.927	592	7.927	634	7.927	641	7.927	698	7.927	698	7.921	711
7.96	585	7.96	637	7.96	636	7.96	655	7.96	653	7.96	678	7.96	678	7.954	716
7.993	573	7.993	637	7.993	654	7.993	656	7.993	660	7.993	716	7.993	716	7.987	759
8.026	542	8.026	594	8.026	596	8.026	689	8.026	654	8.026	675	8.026	675	8.02	722
8.059	615	8.059	629	8.059	608	8.059	614	8.059	626	8.059	659	8.059	659	8.053	710
8.092	631	8.092	574	8.092	567	8.092	633	8.092	611	8.092	640	8.092	640	8.086	660
8.125	589	8.125	604	8.125	584	8.125	643	8.125	643	8.125	640	8.125	640	8.119	693
8.158	583	8.158	644	8.158	584	8.158	622	8.158	621	8.158	620	8.158	620	8.152	674
8.191	534	8.191	634	8.191	588	8.191	592	8.191	636	8.191	640	8.191	640	8.185	678
8.224	571	8.224	629	8.224	606	8.224	614	8.224	605	8.224	649	8.224	649	8.218	659
8.257	593	8.257	609	8.257	601	8.257	589	8.257	599	8.257	647	8.257	647	8.251	692
8.29	628	8.29	615	8.29	610	8.29	614	8.29	596	8.29	621	8.29	621	8.284	689
8.323	573	8.323	622	8.323	607	8.323	639	8.323	599	8.323	642	8.323	642	8.317	646
8.356	571	8.356	623	8.356	600	8.356	614	8.356	605	8.356	626	8.356	626	8.35	683
8.389	571	8.389	632	8.389	610	8.389	631	8.389	599	8.389	607	8.389	607	8.383	679
8.422	551	8.422	629	8.422	594	8.422	615	8.422	609	8.422	631	8.422	631	8.416	689
8.455	564	8.455	632	8.455	572	8.455	614	8.455	598	8.455	603	8.455	603	8.449	693
8.488	566	8.488	609	8.488	582	8.488	604	8.488	569	8.488	619	8.488	619	8.482	691
8.521	550	8.521	609	8.521	621	8.521	607	8.521	575	8.521	642	8.521	642	8.515	680
8.554	522	8.554	612	8.554	614	8.554	654	8.554	583	8.554	639	8.554	639	8.548	663
8.587	544	8.587	613	8.587	576	8.587	654	8.587	586	8.587	623	8.587	623	8.581	653
8.62	558	8.62	618	8.62	595	8.62	602	8.62	604	8.62	608	8.62	608	8.614	629
8.653	554	8.653	622	8.653	590	8.653	602	8.653	644	8.653	600	8.653	600	8.647	621
8.686	533	8.686	606	8.686	556	8.686	606	8.686	637	8.686	619	8.686	619	8.68	633
8.719	546	8.719	600	8.719	573	8.719	617	8.719	611	8.719	622	8.719	622	8.713	665
8.752	563	8.752	608	8.752	599	8.752	632	8.752	633	8.752	654	8.752	654	8.746	696
8.785	564	8.785	604	8.785	572	8.785	647	8.785	641	8.785	658	8.785	658	8.779	673
8.818	563	8.818	611	8.818	580	8.818	644	8.818	672	8.818	646	8.818	646	8.812	667
8.851	573	8.851	618	8.851	595	8.851	618	8.851	707	8.851	659	8.851	659	8.845	648
8.884	563	8.884	633	8.884	581	8.884	570	8.884	771	8.884	631	8.884	631	8.878	622
8.917	546	8.917	631	8.917	615	8.917	566	8.917	838	8.917	612	8.917	612	8.911	638
8.95	547	8.95	598	8.95	635	8.95	585	8.95	759	8.95	615	8.95	615	8.944	673
8.983	558	8.983	595	8.983	614	8.983	569	8.983	628	8.983	607	8.983	607	8.977	639
9.016	537	9.016	607	9.016	571	9.016	556	9.016	585	9.016	587	9.016	587	9.01	571
9.049	517	9.049	595	9.049	545	9.049	564	9.049	582	9.049	554	9.049	554	9.043	593
9.082	541	9.082	596	9.082	554	9.082	550	9.082	596	9.082	555	9.082	555	9.076	602
9.115	542	9.115	573	9.115	557	9.115	545	9.115	588	9.115	585	9.115	585	9.109	597
9.148	522	9.148	518	9.148	560	9.148	572	9.148	542	9.148	581	9.148	581	9.142	633
9.181	514	9.181	518	9.181	543	9.181	555	9.181	535	9.181	560	9.181	560	9.175	635
9.214	512	9.214	580	9.214	531	9.214	572	9.214	535	9.214	570	9.214	570	9.208	646
9.247	508	9.247	618	9.247	522	9.247	559	9.247	557	9.247	560	9.247	560	9.241	652
9.28	529	9.28	551	9.28	532	9.28	549	9.28	550	9.28	553	9.28	553	9.274	642
9.313	516	9.313	543	9.313	552	9.313	556	9.313	526	9.313	565	9.313	565	9.307	617
9.346	495	9.346	538	9.346	527	9.346	525	9.346	534	9.346	585	9.346	585	9.34	604
9.379	523	9.379	560	9.379	499	9.379	559	9.379	535	9.379	533	9.379	533	9.373	575
9.412	506	9.412	536	9.412	552	9.412	558	9.412	529	9.412	564	9.412	564	9.406	596
9.445	493	9.445	543	9.445	521	9.445	552	9.445	498	9.445	607	9.445	607	9.439	613
9.478	483	9.478	539	9.478	529	9.478	543	9.478	530	9.478	552	9.478	552	9.472	593
9.511	508	9.511	538	9.511	540	9.511	523	9.511	542	9.511	563	9.511	563	9.505	556
9.544	521	9.544	575	9.544	556	9.544	530	9.544	534	9.544	552	9.544	552	9.538	602
9.577	510	9.577	536	9.577	540	9.577	490	9.577	554	9.577	533	9.577	533	9.571	581
9.61	496	9.61	524	9.61	509	9.61	533	9.61	549	9.61	532	9.61	532	9.604	551
9.643	502	9.643	516	9.643	532	9.643	534	9.643	496	9.643	538	9.643	538	9.637	619
9.676	485	9.676	551	9.676	498	9.676	540	9.676	519	9.676	545	9.676	545	9.67	617
9.709	478	9.709	553	9.709	519	9.709	520	9.709	512	9.709	557	9.709	557	9.703	579
9.742	480	9.742	538	9.742	503	9.742	533	9.742	519	9.742	563	9.742	563	9.736	596
9.775	511	9.775	519	9.775	524	9.775	539	9.775	512	9.775	511	9.775	511	9.769	552
9.808	479	9.808	550	9.808	518	9.808	562	9.808	509	9.808	546	9.808	546	9.802	579
9.841	445	9.841	537	9.841	496	9.841	548	9.841	525	9.841	510	9.841	510	9.835	594
9.874	449	9.874	532	9.874	478	9.874	541	9.874	523	9.874	517	9.874	517	9.868	618
9.907	471	9.907	555	9.907	479	9.907	573	9.907	488	9.907	522	9.907	522	9.901	583
9.94	507	9.94	570	9.94	535	9.94	520	9.94	525	9.94	555	9.94	555	9.934	571
9.973	463	9.973	524	9.973	529	9.973	501	9.973	518	9.973	526	9.973	526	9.967	605
10.006	515	10.006	464	10.006	515	10.006	502	10.006	509	10.006	552	10.006	552	10	604
10.039	503	10.039	552	10.039	490	10.039	510	10.039	509	10.039	525	10.039	525	10.033	602
10.072	476	10.072	513	10.072	522	10.072	482	10.072	514	10.072	506	10.072	506	10.066	575
10.105	455	10.105	537	10.105	514	10.105	479	10.105	524	10.105	494	10.105	494	10.099	579
10.138	459	10.138	550	10.138	517	10.138	510	10.138	565	10.138	528	10.138	528	10.132	532
10.171	468	10.171	529	10.171	485	10.171	503	10.171	512	10.171	556	10.171	556	10.165	552
10.204	527	10.204	493	10.204	479	10.204	547	10.204	505	10.204	478	10.204	478	10.198	537
10.237	478	10.237	495	10.237	479	10.237	490	10.237	491	10.237	524	10.237	524	10.231	557
10.27	486	10.27	537	10.27	486	10.27	496	10.27	530	10.27	505	10.27	505	10.264	589
10.303	432	10.303	478	10.303	491	10.303	517	10.303	504	10.303	506	10.303	506	10.297	554
10.336	450	10.336	501	10.336	470	10.336	489	10.336	540	10.336	493	10.336	493	10.33	597
10.369	430	10.369	493	10.369	488	10.369	470	10.369	495	10.369	543	10.369	543	10.363	570
10.402	442	10.402	454	10.402	478	10.402	452	10.402	510	10.402	529	10.402	529	10.396	550
10.435	455	10.435	458	10.435	449	10.435	470	10.435	483	10.435	484	10.435	484	10.429	571
10.468	435	10.468	507	10.468	488	10.468	477	10.468	508	10.468	504	10.468	504	10.462	518
10.501	465	10.501	514	10.501	515	10.501	499	10.501	497	10.501	481	10.501	481	10.495	480
10.534	471	10.534	511	10.534	459	10.534	485	10.534	469	10.534	482	10.534	482	10.528	549
10.567	471	10.567	484	10.567	482	10.567	482	10.567	483	10.567	485	10.567	485	10.561	537
10.6	424	10.6	479	10.6	468	10.6	482	10.6	473	10.6	532	10.6	532	10.594	505
10.633	414	10.633	530	10.633	473	10.633	458	10.633	476	10.633	499	10.633	499	10.627	512
10.666	425	10.666	455	10.666	461	10.666	488	10.666	482	10.666	499	10.666	499	10.66	535
10.699	462	10.699	489	10.699	442	10.699	504	10.699	486	10.699	493	10.699	493	10.693	477
10.732	462	10.732	458	10.732	453	10.732	486	10.732	485	10.732	514	10.732	514	10.726	481
10.765	447	10.765	481	10.765	440	10.765	466	10.765	445	10.765	476	10.765	476	10.759	532
10.798	431	10.798	534	10.798	411	10.798	445	10.798	444	10.798	479	10.798	479	10.792	556
10.831	419	10.831	470	10.831	425	10.831	460	10.831	475	10.831	485	10.831	485	10.825	499
10.864	432	10.864	425	10.864	449	10.864	504	10.864	461	10.864	506	10.864	506	10.858	518
10.897	431	10.897	449	10.897	442	10.897	482	10.897	463	10.897	493	10.897	493	10.891	514
10.93	433	10.93	479	10.93	436	10.93	457	10.93	439	10.93	483	10.93	483	10.924	487
10.963	413	10.963	481	10.963	450	10.963	454	10.963	456	10.963	480	10.963	480	10.957	501
10.996	433	10.996	486	10.996	462	10.996	446	10.996	461	10.996	489	10.996	489	10.99	510
11.029	435	11.029	502	11.029	436	11.029	430	11.029	460	11.029	464	11.029	464	11.023	503
11.062	429	11.062	478	11.062	426	11.062	431	11.062	454	11.062	499	11.062	499	11.056	482
11.095	430	11.095	460	11.095	418	11.095	445	11.095	444	11.095	442	11.095	442	11.089	495
11.128	436	11.128	470	11.128	427	11.128	449	11.128	463	11.128	444	11.128	444	11.122	493
11.161	417	11.161	464	11.161	442	11.161	444	11.161	451	11.161	472	11.161	472	11.155	495
11.194	397	11.194	472	11.194	448	11.194	460	11.194	449	11.194	485	11.194	485	11.188	525
11.227	429	11.227	448	11.227	430	11.227	457	11.227	462	11.227	461	11.227	461	11.221	521
11.26	435	11.26	452	11.26	421	11.26	480	11.26	447	11.26	456	11.26	456	11.254	472
11.293	416	11.293	450	11.293	385	11.293	508	11.293	448	11.293	462	11.293	462	11.287	471
11.326	398	11.326	466	11.326	383	11.326	463	11.326	426	11.326	458	11.326	458	11.32	488
11.359	405	11.359	481	11.359	422	11.359	445	11.359	416	11.359	494	11.359	494	11.353	501
11.392	400	11.392	454	11.392	430	11.392	446	11.392	468	11.392	527	11.392	527	11.386	503
11.425	399	11.425	426	11.425	433	11.425	439	11.425	460	11.425	489	11.425	489	11.419	481
11.458	424	11.458	417	11.458	437	11.458	443	11.458	415	11.458	449	11.458	449	11.452	489
11.491	416	11.491	414	11.491	414	11.491	438	11.491	432	11.491	449	11.491	449	11.485	499
11.524	388	11.524	449	11.524	400	11.524	416	11.524	448	11.524	462	11.524	462	11.518	486
11.557	386	11.557	469	11.557	406	11.557	438	11.557	426	11.557	458	11.557	458	11.551	489
11.59	380	11.59	449	11.59	400	11.59	451	11.59	449	11.59	447	11.59	447	11.584	492
11.623	374	11.623	436	11.623	400	11.623	438	11.623	462	11.623	451	11.623	451	11.617	478
11.656	375	11.656	423	11.656	418	11.656	443	11.656	411	11.656	439	11.656	439	11.65	462
11.689	372	11.689	420	11.689	413	11.689	432	11.689	425	11.689	421	11.689	421	11.683	471
11.722	400	11.722	418	11.722	387	11.722	426	11.722	442	11.722	411	11.722	411	11.716	478
11.755	421	11.755	425	11.755	395	11.755	422	11.755	416	11.755	423	11.755	423	11.749	455
11.788	411	11.788	447	11.788	429	11.788	424	11.788	425	11.788	439	11.788	439	11.782	461
11.821	402	11.821	443	11.821	433	11.821	430	11.821	417	11.821	435	11.821	435	11.815	463
11.854	384	11.854	437	11.854	425	11.854	441	11.854	437	11.854	475	11.854	475	11.848	435
11.887	383	11.887	432	11.887	423	11.887	440	11.887	428	11.887	449	11.887	449	11.881	454
11.92	402	11.92	428	11.92	403	11.92	429	11.92	405	11.92	420	11.92	420	11.914	475
11.953	391	11.953	435	11.953	392	11.953	442	11.953	428	11.953	429	11.953	429	11.947	436
11.986	384	11.986	453	11.986	401	11.986	442	11.986	434	11.986	438	11.986	438	11.98	441
12.019	383	12.019	456	12.019	417	12.019	407	12.019	412	12.019	432	12.019	432	12.013	475
12.052	375	12.052	444	12.052	399	12.052	406	12.052	411	12.052	445	12.052	445	12.046	475
12.085	386	12.085	433	12.085	389	12.085	410	12.085	431	12.085	444	12.085	444	12.079	485
12.118	403	12.118	410	12.118	390	12.118	407	12.118	432	12.118	448	12.118	448	12.112	478
12.151	397	12.151	428	12.151	390	12.151	429	12.151	402	12.151	450	12.151	450	12.145	474
12.184	401	12.184	431	12.184	384	12.184	442	12.184	420	12.184	440	12.184	440	12.178	472
12.217	399	12.217	412	12.217	392	12.217	442	12.217	412	12.217	480	12.217	480	12.211	437
12.25	408	12.25	409	12.25	357	12.25	414	12.25	423	12.25	473	12.25	473	12.244	422
12.283	392	12.283	388	12.283	358	12.283	414	12.283	381	12.283	443	12.283	443	12.277	452
12.316	367	12.316	412	12.316	372	12.316	380	12.316	376	12.316	447	12.316	447	12.31	486
12.349	383	12.349	418	12.349	362	12.349	417	12.349	415	12.349	454	12.349	454	12.343	455
12.382	384	12.382	421	12.382	360	12.382	441	12.382	403	12.382	443	12.382	443	12.376	446
12.415	389	12.415	424	12.415	408	12.415	368	12.415	429	12.415	442	12.415	442	12.409	488
12.448	385	12.448	407	12.448	375	12.448	363	12.448	421	12.448	403	12.448	403	12.442	444
12.481	383	12.481	373	12.481	418	12.481	401	12.481	386	12.481	400	12.481	400	12.475	435
12.514	373	12.514	419	12.514	371	12.514	391	12.514	384	12.514	439	12.514	439	12.508	437
12.547	362	12.547	422	12.547	388	12.547	428	12.547	388	12.547	413	12.547	413	12.541	409
12.58	351	12.58	380	12.58	373	12.58	416	12.58	412	12.58	404	12.58	404	12.574	419
12.613	424	12.613	384	12.613	384	12.613	396	12.613	365	12.613	411	12.613	411	12.607	427
12.646	388	12.646	399	12.646	368	12.646	396	12.646	380	12.646	476	12.646	476	12.64	423
12.679	333	12.679	406	12.679	376	12.679	378	12.679	389	12.679	400	12.679	400	12.673	435
12.712	366	12.712	409	12.712	368	12.712	378	12.712	339	12.712	412	12.712	412	12.706	374
12.745	340	12.745	389	12.745	394	12.745	388	12.745	379	12.745	437	12.745	437	12.739	419
12.778	341	12.778	360	12.778	379	12.778	370	12.778	413	12.778	413	12.778	413	12.772	424
12.811	341	12.811	399	12.811	356	12.811	398	12.811	388	12.811	394	12.811	394	12.805	425
12.844	348	12.844	343	12.844	364	12.844	411	12.844	351	12.844	405	12.844	405	12.838	428
12.877	356	12.877	412	12.877	361	12.877	372	12.877	384	12.877	390	12.877	390	12.871	368
12.91	338	12.91	419	12.91	365	12.91	366	12.91	352	12.91	390	12.91	390	12.904	388
12.943	351	12.943	390	12.943	396	12.943	408	12.943	363	12.943	434	12.943	434	12.937	424
12.976	328	12.976	423	12.976	395	12.976	390	12.976	392	12.976	375	12.976	375	12.97	412
13.009	335	13.009	363	13.009	389	13.009	348	13.009	377	13.009	394	13.009	394	13.003	398
13.042	330	13.042	363	13.042	365	13.042	382	13.042	400	13.042	414	13.042	414	13.036	421
13.075	346	13.075	375	13.075	367	13.075	375	13.075	347	13.075	433	13.075	433	13.069	439
13.108	345	13.108	387	13.108	364	13.108	373	13.108	356	13.108	403	13.108	403	13.102	414
13.141	342	13.141	351	13.141	356	13.141	337	13.141	361	13.141	436	13.141	436	13.135	399
13.174	330	13.174	349	13.174	328	13.174	350	13.174	392	13.174	387	13.174	387	13.168	432
13.207	331	13.207	397	13.207	339	13.207	368	13.207	374	13.207	421	13.207	421	13.201	434
13.24	349	13.24	379	13.24	365	13.24	384	13.24	337	13.24	406	13.24	406	13.234	437
13.273	344	13.273	359	13.273	345	13.273	374	13.273	356	13.273	436	13.273	436	13.267	415
13.306	347	13.306	401	13.306	358	13.306	368	13.306	344	13.306	377	13.306	377	13.3	413
13.339	353	13.339	397	13.339	342	13.339	367	13.339	351	13.339	420	13.339	420	13.333	408
13.372	337	13.372	391	13.372	329	13.372	368	13.372	358	13.372	418	13.372	418	13.366	405
13.405	356	13.405	388	13.405	329	13.405	347	13.405	364	13.405	414	13.405	414	13.399	395
13.438	355	13.438	404	13.438	332	13.438	351	13.438	352	13.438	389	13.438	389	13.432	390
13.471	345	13.471	374	13.471	362	13.471	370	13.471	375	13.471	403	13.471	403	13.465	397
13.504	343	13.504	380	13.504	353	13.504	372	13.504	381	13.504	402	13.504	402	13.498	363
13.537	336	13.537	345	13.537	329	13.537	366	13.537	348	13.537	399	13.537	399	13.531	367
13.57	326	13.57	324	13.57	310	13.57	367	13.57	349	13.57	401	13.57	401	13.564	377
13.603	335	13.603	355	13.603	325	13.603	363	13.603	372	13.603	390	13.603	390	13.597	360
13.636	344	13.636	370	13.636	346	13.636	368	13.636	375	13.636	406	13.636	406	13.63	366
13.669	354	13.669	369	13.669	360	13.669	377	13.669	394	13.669	387	13.669	387	13.663	387
13.702	347	13.702	360	13.702	329	13.702	346	13.702	359	13.702	389	13.702	389	13.696	410
13.735	341	13.735	341	13.735	348	13.735	358	13.735	348	13.735	368	13.735	368	13.729	403
13.768	340	13.768	350	13.768	357	13.768	361	13.768	339	13.768	357	13.768	357	13.762	370
13.801	317	13.801	366	13.801	320	13.801	347	13.801	339	13.801	375	13.801	375	13.795	367
13.834	312	13.834	359	13.834	310	13.834	352	13.834	339	13.834	396	13.834	396	13.828	358
13.867	304	13.867	335	13.867	327	13.867	382	13.867	329	13.867	391	13.867	391	13.861	370
13.9	307	13.9	352	13.9	339	13.9	383	13.9	341	13.9	355	13.9	355	13.894	409
13.933	319	13.933	369	13.933	347	13.933	361	13.933	360	13.933	365	13.933	365	13.927	394
13.966	340	13.966	380	13.966	323	13.966	350	13.966	357	13.966	393	13.966	393	13.96	374
13.999	344	13.999	347	13.999	326	13.999	359	13.999	345	13.999	395	13.999	395	13.993	357
14.032	317	14.032	345	14.032	339	14.032	363	14.032	343	14.032	382	14.032	382	14.026	338
14.065	311	14.065	376	14.065	330	14.065	362	14.065	325	14.065	368	14.065	368	14.059	364
14.098	322	14.098	367	14.098	317	14.098	355	14.098	346	14.098	360	14.098	360	14.092	393
14.131	316	14.131	344	14.131	320	14.131	373	14.131	355	14.131	375	14.131	375	14.125	376
14.164	316	14.164	356	14.164	312	14.164	370	14.164	331	14.164	405	14.164	405	14.158	350
14.197	317	14.197	363	14.197	312	14.197	339	14.197	343	14.197	402	14.197	402	14.191	360
14.23	288	14.23	355	14.23	324	14.23	345	14.23	343	14.23	391	14.23	391	14.224	374
14.263	284	14.263	367	14.263	311	14.263	359	14.263	336	14.263	398	14.263	398	14.257	371
14.296	309	14.296	340	14.296	312	14.296	359	14.296	348	14.296	406	14.296	406	14.29	375
14.329	318	14.329	324	14.329	316	14.329	352	14.329	333	14.329	406	14.329	406	14.323	362
14.362	340	14.362	365	14.362	326	14.362	341	14.362	320	14.362	384	14.362	384	14.356	358
14.395	340	14.395	370	14.395	324	14.395	341	14.395	333	14.395	357	14.395	357	14.389	385
14.428	310	14.428	340	14.428	331	14.428	351	14.428	336	14.428	352	14.428	352	14.422	368
14.461	306	14.461	323	14.461	360	14.461	352	14.461	357	14.461	361	14.461	361	14.455	360
14.494	324	14.494	332	14.494	341	14.494	348	14.494	340	14.494	350	14.494	350	14.488	397
14.527	322	14.527	331	14.527	310	14.527	331	14.527	329	14.527	355	14.527	355	14.521	360
14.56	320	14.56	349	14.56	306	14.56	348	14.56	331	14.56	356	14.56	356	14.554	349
14.593	300	14.593	367	14.593	313	14.593	332	14.593	349	14.593	341	14.593	341	14.587	344
14.626	312	14.626	334	14.626	328	14.626	324	14.626	333	14.626	355	14.626	355	14.62	344
14.659	302	14.659	300	14.659	334	14.659	351	14.659	337	14.659	356	14.659	356	14.653	371
14.692	324	14.692	322	14.692	308	14.692	323	14.692	348	14.692	356	14.692	356	14.686	369
14.725	321	14.725	346	14.725	323	14.725	333	14.725	339	14.725	362	14.725	362	14.719	373
14.758	295	14.758	353	14.758	306	14.758	316	14.758	337	14.758	405	14.758	405	14.752	360
14.791	276	14.791	367	14.791	312	14.791	333	14.791	325	14.791	375	14.791	375	14.785	371
14.824	310	14.824	347	14.824	300	14.824	344	14.824	331	14.824	366	14.824	366	14.818	374
14.857	305	14.857	363	14.857	326	14.857	377	14.857	353	14.857	386	14.857	386	14.851	368
14.89	310	14.89	366	14.89	336	14.89	439	14.89	342	14.89	421	14.89	421	14.884	368
14.923	331	14.923	367	14.923	314	14.923	398	14.923	365	14.923	383	14.923	383	14.917	373
14.956	335	14.956	365	14.956	344	14.956	392	14.956	363	14.956	427	14.956	427	14.95	357
14.989	341	14.989	350	14.989	350	14.989	445	14.989	403	14.989	451	14.989	451	14.983	402
15.022	342	15.022	401	15.022	369	15.022	455	15.022	439	15.022	452	15.022	452	15.016	433
15.055	337	15.055	400	15.055	363	15.055	475	15.055	466	15.055	507	15.055	507	15.049	450
15.088	358	15.088	412	15.088	393	15.088	497	15.088	504	15.088	494	15.088	494	15.082	453
15.121	365	15.121	444	15.121	409	15.121	478	15.121	560	15.121	461	15.121	461	15.115	486
15.154	383	15.154	487	15.154	415	15.154	486	15.154	594	15.154	430	15.154	430	15.148	526
15.187	346	15.187	492	15.187	461	15.187	579	15.187	580	15.187	476	15.187	476	15.181	569
15.22	458	15.22	468	15.22	471	15.22	669	15.22	492	15.22	481	15.22	481	15.214	647
15.253	478	15.253	537	15.253	494	15.253	746	15.253	523	15.253	545	15.253	545	15.247	783
15.286	505	15.286	550	15.286	566	15.286	887	15.286	529	15.286	617	15.286	617	15.28	1023
15.319	631	15.319	716	15.319	569	15.319	931	15.319	683	15.319	696	15.319	696	15.313	1453
15.352	702	15.352	883	15.352	748	15.352	816	15.352	895	15.352	755	15.352	755	15.346	1735
15.385	907	15.385	1100	15.385	984	15.385	733	15.385	1260	15.385	653	15.385	653	15.379	1461
15.418	1193	15.418	1249	15.418	1265	15.418	496	15.418	1484	15.418	553	15.418	553	15.412	884
15.451	1630	15.451	1286	15.451	1654	15.451	436	15.451	1167	15.451	457	15.451	457	15.445	523
15.484	1931	15.484	1208	15.484	1410	15.484	316	15.484	623	15.484	417	15.484	417	15.478	365
15.517	1696	15.517	940	15.517	783	15.517	327	15.517	394	15.517	353	15.517	353	15.511	363
15.55	950	15.55	663	15.55	460	15.55	277	15.55	373	15.55	337	15.55	337	15.544	343
15.583	564	15.583	455	15.583	333	15.583	312	15.583	334	15.583	327	15.583	327	15.577	289
15.616	376	15.616	343	15.616	298	15.616	289	15.616	289	15.616	316	15.616	316	15.61	354
15.649	307	15.649	337	15.649	334	15.649	293	15.649	347	15.649	341	15.649	341	15.643	315
15.682	322	15.682	317	15.682	291	15.682	293	15.682	330	15.682	341	15.682	341	15.676	336
15.715	289	15.715	325	15.715	283	15.715	287	15.715	294	15.715	318	15.715	318	15.709	301
15.748	314	15.748	296	15.748	282	15.748	332	15.748	309	15.748	337	15.748	337	15.742	312
15.781	301	15.781	328	15.781	276	15.781	290	15.781	294	15.781	299	15.781	299	15.775	319
15.814	277	15.814	337	15.814	292	15.814	288	15.814	272	15.814	321	15.814	321	15.808	308
15.847	264	15.847	329	15.847	286	15.847	283	15.847	276	15.847	349	15.847	349	15.841	321
15.88	253	15.88	301	15.88	281	15.88	276	15.88	328	15.88	363	15.88	363	15.874	338
15.913	306	15.913	326	15.913	296	15.913	301	15.913	287	15.913	332	15.913	332	15.907	317
15.946	283	15.946	327	15.946	299	15.946	310	15.946	322	15.946	339	15.946	339	15.94	315
15.979	277	15.979	313	15.979	313	15.979	319	15.979	296	15.979	345	15.979	345	15.973	325
16.012	267	16.012	313	16.012	327	16.012	304	16.012	302	16.012	323	16.012	323	16.006	314
16.045	255	16.045	340	16.045	309	16.045	309	16.045	353	16.045	356	16.045	356	16.039	344
16.078	251	16.078	358	16.078	303	16.078	306	16.078	368	16.078	356	16.078	356	16.072	319
16.111	241	16.111	321	16.111	301	16.111	296	16.111	342	16.111	322	16.111	322	16.105	292
16.144	279	16.144	288	16.144	283	16.144	301	16.144	301	16.144	330	16.144	330	16.138	324
16.177	270	16.177	302	16.177	273	16.177	288	16.177	287	16.177	333	16.177	333	16.171	329
16.21	275	16.21	319	16.21	276	16.21	272	16.21	278	16.21	326	16.21	326	16.204	307
16.243	274	16.243	316	16.243	251	16.243	288	16.243	279	16.243	345	16.243	345	16.237	323
16.276	265	16.276	319	16.276	255	16.276	285	16.276	268	16.276	363	16.276	363	16.27	324
16.309	262	16.309	279	16.309	288	16.309	289	16.309	284	16.309	352	16.309	352	16.303	329
16.342	303	16.342	284	16.342	279	16.342	296	16.342	287	16.342	320	16.342	320	16.336	306
16.375	290	16.375	292	16.375	275	16.375	277	16.375	278	16.375	326	16.375	326	16.369	285
16.408	239	16.408	287	16.408	289	16.408	281	16.408	289	16.408	322	16.408	322	16.402	281
16.441	257	16.441	284	16.441	300	16.441	280	16.441	294	16.441	346	16.441	346	16.435	282
16.474	273	16.474	296	16.474	277	16.474	265	16.474	269	16.474	345	16.474	345	16.468	292
16.507	262	16.507	296	16.507	250	16.507	277	16.507	255	16.507	314	16.507	314	16.501	300
16.54	261	16.54	292	16.54	278	16.54	278	16.54	269	16.54	323	16.54	323	16.534	290
16.573	262	16.573	300	16.573	272	16.573	282	16.573	269	16.573	321	16.573	321	16.567	294
16.606	278	16.606	299	16.606	245	16.606	268	16.606	287	16.606	311	16.606	311	16.6	286
16.639	276	16.639	273	16.639	240	16.639	266	16.639	276	16.639	308	16.639	308	16.633	301
16.672	266	16.672	273	16.672	255	16.672	276	16.672	274	16.672	322	16.672	322	16.666	308
16.705	267	16.705	282	16.705	281	16.705	284	16.705	279	16.705	312	16.705	312	16.699	293
16.738	269	16.738	282	16.738	276	16.738	299	16.738	282	16.738	292	16.738	292	16.732	299
16.771	267	16.771	285	16.771	261	16.771	291	16.771	284	16.771	311	16.771	311	16.765	312
16.804	257	16.804	276	16.804	267	16.804	270	16.804	265	16.804	319	16.804	319	16.798	292
16.837	262	16.837	277	16.837	261	16.837	245	16.837	271	16.837	303	16.837	303	16.831	275
16.87	263	16.87	286	16.87	256	16.87	245	16.87	287	16.87	295	16.87	295	16.864	292
16.903	256	16.903	287	16.903	270	16.903	278	16.903	283	16.903	297	16.903	297	16.897	302
16.936	268	16.936	284	16.936	277	16.936	281	16.936	262	16.936	301	16.936	301	16.93	295
16.969	275	16.969	279	16.969	262	16.969	260	16.969	260	16.969	316	16.969	316	16.963	279
17.002	257	17.002	277	17.002	248	17.002	264	17.002	291	17.002	333	17.002	333	16.996	287
17.035	240	17.035	267	17.035	258	17.035	286	17.035	286	17.035	298	17.035	298	17.029	285
17.068	257	17.068	251	17.068	272	17.068	296	17.068	271	17.068	291	17.068	291	17.062	282
17.101	287	17.101	265	17.101	266	17.101	280	17.101	282	17.101	313	17.101	313	17.095	290
17.134	279	17.134	278	17.134	230	17.134	260	17.134	260	17.134	304	17.134	304	17.128	279
17.167	273	17.167	276	17.167	265	17.167	251	17.167	256	17.167	294	17.167	294	17.161	276
17.2	274	17.2	246	17.2	291	17.2	261	17.2	257	17.2	300	17.2	300	17.194	285
17.233	273	17.233	255	17.233	246	17.233	245	17.233	251	17.233	329	17.233	329	17.227	287
17.266	272	17.266	289	17.266	240	17.266	255	17.266	271	17.266	325	17.266	325	17.26	285
17.299	251	17.299	280	17.299	284	17.299	260	17.299	286	17.299	309	17.299	309	17.293	288
17.332	238	17.332	280	17.332	266	17.332	255	17.332	275	17.332	315	17.332	315	17.326	268
17.365	244	17.365	254	17.365	250	17.365	276	17.365	277	17.365	314	17.365	314	17.359	256
17.398	226	17.398	267	17.398	254	17.398	280	17.398	279	17.398	298	17.398	298	17.392	247
17.431	235	17.431	243	17.431	263	17.431	275	17.431	274	17.431	305	17.431	305	17.425	280
17.464	238	17.464	272	17.464	264	17.464	264	17.464	283	17.464	299	17.464	299	17.458	275
17.497	255	17.497	251	17.497	244	17.497	279	17.497	293	17.497	306	17.497	306	17.491	276
17.53	257	17.53	263	17.53	250	17.53	289	17.53	275	17.53	327	17.53	327	17.524	272
17.563	262	17.563	273	17.563	246	17.563	279	17.563	261	17.563	341	17.563	341	17.557	271
17.596	251	17.596	268	17.596	272	17.596	305	17.596	262	17.596	331	17.596	331	17.59	271
17.629	240	17.629	283	17.629	282	17.629	362	17.629	282	17.629	373	17.629	373	17.623	264
17.662	246	17.662	272	17.662	272	17.662	398	17.662	316	17.662	384	17.662	384	17.656	305
17.695	262	17.695	258	17.695	255	17.695	426	17.695	342	17.695	350	17.695	350	17.689	296
17.728	232	17.728	260	17.728	268	17.728	463	17.728	360	17.728	402	17.728	402	17.722	305
17.761	257	17.761	265	17.761	285	17.761	433	17.761	437	17.761	438	17.761	438	17.755	315
17.794	270	17.794	331	17.794	340	17.794	386	17.794	583	17.794	465	17.794	465	17.788	307
17.827	234	17.827	303	17.827	409	17.827	303	17.827	728	17.827	384	17.827	384	17.821	295
17.86	234	17.86	318	17.86	400	17.86	291	17.86	652	17.86	347	17.86	347	17.854	282
17.893	248	17.893	300	17.893	445	17.893	270	17.893	466	17.893	303	17.893	303	17.887	279
17.926	240	17.926	289	17.926	317	17.926	251	17.926	314	17.926	269	17.926	269	17.92	252
17.959	252	17.959	260	17.959	292	17.959	250	17.959	272	17.959	259	17.959	259	17.953	272
17.992	253	17.992	285	17.992	262	17.992	250	17.992	271	17.992	320	17.992	320	17.986	298
18.025	224	18.025	243	18.025	251	18.025	244	18.025	241	18.025	300	18.025	300	18.019	265
18.058	238	18.058	228	18.058	281	18.058	285	18.058	258	18.058	295	18.058	295	18.052	255
18.091	218	18.091	259	18.091	228	18.091	248	18.091	230	18.091	310	18.091	310	18.085	279
18.124	242	18.124	220	18.124	235	18.124	240	18.124	262	18.124	296	18.124	296	18.118	253
18.157	227	18.157	240	18.157	273	18.157	271	18.157	277	18.157	280	18.157	280	18.151	246
18.19	214	18.19	243	18.19	240	18.19	250	18.19	217	18.19	272	18.19	272	18.184	299
18.223	222	18.223	267	18.223	251	18.223	256	18.223	271	18.223	275	18.223	275	18.217	259
18.256	237	18.256	233	18.256	241	18.256	277	18.256	245	18.256	299	18.256	299	18.25	296
18.289	257	18.289	252	18.289	261	18.289	257	18.289	260	18.289	294	18.289	294	18.283	278
18.322	254	18.322	267	18.322	225	18.322	270	18.322	280	18.322	285	18.322	285	18.316	303
18.355	250	18.355	275	18.355	286	18.355	271	18.355	292	18.355	262	18.355	262	18.349	273
18.388	249	18.388	261	18.388	255	18.388	234	18.388	275	18.388	227	18.388	227	18.382	258
18.421	240	18.421	249	18.421	250	18.421	242	18.421	260	18.421	267	18.421	267	18.415	281
18.454	248	18.454	263	18.454	251	18.454	259	18.454	259	18.454	263	18.454	263	18.448	229
18.487	226	18.487	237	18.487	260	18.487	260	18.487	245	18.487	279	18.487	279	18.481	254
18.52	226	18.52	240	18.52	247	18.52	220	18.52	223	18.52	285	18.52	285	18.514	277
18.553	239	18.553	262	18.553	255	18.553	233	18.553	240	18.553	301	18.553	301	18.547	249
18.586	240	18.586	244	18.586	231	18.586	252	18.586	251	18.586	272	18.586	272	18.58	235
18.619	219	18.619	232	18.619	238	18.619	244	18.619	258	18.619	269	18.619	269	18.613	239
18.652	193	18.652	268	18.652	243	18.652	273	18.652	247	18.652	291	18.652	291	18.646	243
18.685	210	18.685	260	18.685	251	18.685	258	18.685	239	18.685	292	18.685	292	18.679	242
18.718	205	18.718	226	18.718	242	18.718	222	18.718	230	18.718	305	18.718	305	18.712	255
18.751	205	18.751	236	18.751	239	18.751	255	18.751	223	18.751	277	18.751	277	18.745	233
18.784	208	18.784	241	18.784	225	18.784	247	18.784	218	18.784	231	18.784	231	18.778	217
18.817	209	18.817	270	18.817	224	18.817	243	18.817	244	18.817	269	18.817	269	18.811	239
18.85	218	18.85	235	18.85	233	18.85	257	18.85	254	18.85	278	18.85	278	18.844	259
18.883	208	18.883	236	18.883	232	18.883	254	18.883	240	18.883	285	18.883	285	18.877	240
18.916	223	18.916	253	18.916	239	18.916	246	18.916	248	18.916	267	18.916	267	18.91	251
18.949	239	18.949	251	18.949	235	18.949	233	18.949	274	18.949	266	18.949	266	18.943	240
18.982	213	18.982	248	18.982	222	18.982	231	18.982	271	18.982	275	18.982	275	18.976	248
19.015	210	19.015	238	19.015	227	19.015	247	19.015	274	19.015	287	19.015	287	19.009	236
19.048	230	19.048	234	19.048	245	19.048	252	19.048	277	19.048	259	19.048	259	19.042	257
19.081	216	19.081	225	19.081	254	19.081	244	19.081	238	19.081	254	19.081	254	19.075	258
19.114	207	19.114	232	19.114	254	19.114	241	19.114	206	19.114	262	19.114	262	19.108	239
19.147	224	19.147	242	19.147	247	19.147	241	19.147	245	19.147	252	19.147	252	19.141	251
19.18	227	19.18	253	19.18	232	19.18	239	19.18	252	19.18	250	19.18	250	19.174	266
19.213	212	19.213	273	19.213	204	19.213	246	19.213	222	19.213	261	19.213	261	19.207	270
19.246	197	19.246	246	19.246	213	19.246	240	19.246	230	19.246	256	19.246	256	19.24	248
19.279	227	19.279	228	19.279	221	19.279	222	19.279	246	19.279	256	19.279	256	19.273	241
19.312	233	19.312	240	19.312	228	19.312	237	19.312	225	19.312	255	19.312	255	19.306	256
19.345	211	19.345	244	19.345	228	19.345	263	19.345	226	19.345	268	19.345	268	19.339	267
19.378	221	19.378	236	19.378	213	19.378	255	19.378	237	19.378	284	19.378	284	19.372	283
19.411	218	19.411	232	19.411	236	19.411	237	19.411	244	19.411	275	19.411	275	19.405	295
19.444	214	19.444	205	19.444	231	19.444	247	19.444	251	19.444	278	19.444	278	19.438	279
19.477	218	19.477	184	19.477	209	19.477	267	19.477	243	19.477	276	19.477	276	19.471	266
19.51	207	19.51	222	19.51	221	19.51	266	19.51	257	19.51	262	19.51	262	19.504	290
19.543	223	19.543	254	19.543	216	19.543	267	19.543	256	19.543	268	19.543	268	19.537	337
19.576	239	19.576	255	19.576	230	19.576	280	19.576	245	19.576	265	19.576	265	19.57	359
19.609	228	19.609	240	19.609	269	19.609	275	19.609	265	19.609	268	19.609	268	19.603	337
19.642	231	19.642	234	19.642	276	19.642	265	19.642	268	19.642	301	19.642	301	19.636	328
19.675	236	19.675	258	19.675	271	19.675	273	19.675	265	19.675	284	19.675	284	19.669	338
19.708	253	19.708	269	19.708	276	19.708	267	19.708	267	19.708	253	19.708	253	19.702	340
19.741	262	19.741	233	19.741	275	19.741	261	19.741	277	19.741	263	19.741	263	19.735	350
19.774	248	19.774	240	19.774	292	19.774	293	19.774	279	19.774	278	19.774	278	19.768	363
19.807	228	19.807	257	19.807	286	19.807	301	19.807	265	19.807	277	19.807	277	19.801	397
19.84	238	19.84	258	19.84	272	19.84	318	19.84	273	19.84	294	19.84	294	19.834	431
19.873	235	19.873	265	19.873	264	19.873	351	19.873	281	19.873	301	19.873	301	19.867	476
19.906	254	19.906	241	19.906	292	19.906	408	19.906	280	19.906	296	19.906	296	19.9	573
19.939	263	19.939	264	19.939	298	19.939	460	19.939	286	19.939	346	19.939	346	19.933	624
19.972	275	19.972	300	19.972	334	19.972	563	19.972	343	19.972	358	19.972	358	19.966	726
20.005	346	20.005	309	20.005	375	20.005	719	20.005	394	20.005	356	20.005	356	19.999	889
20.038	347	20.038	373	20.038	425	20.038	939	20.038	448	20.038	434	20.038	434	20.032	1105
20.071	367	20.071	421	20.071	444	20.071	1285	20.071	494	20.071	504	20.071	504	20.065	1518
20.104	439	20.104	481	20.104	495	20.104	1910	20.104	584	20.104	645	20.104	645	20.098	2028
20.137	573	20.137	560	20.137	637	20.137	2744	20.137	753	20.137	904	20.137	904	20.131	2929
20.17	645	20.17	783	20.17	793	20.17	3771	20.17	1011	20.17	1239	20.17	1239	20.164	4627
20.203	764	20.203	1053	20.203	1117	20.203	4573	20.203	1406	20.203	1677	20.203	1677	20.197	7439
20.236	1069	20.236	1423	20.236	1569	20.236	4672	20.236	1939	20.236	2036	20.236	2036	20.23	11092
20.269	1451	20.269	1881	20.269	2263	20.269	3960	20.269	2957	20.269	2039	20.269	2039	20.263	11985
20.302	2028	20.302	2470	20.302	3447	20.302	2787	20.302	4401	20.302	1758	20.302	1758	20.296	8713
20.335	2729	20.335	3017	20.335	5578	20.335	1658	20.335	5234	20.335	1170	20.335	1170	20.329	4510
20.368	3556	20.368	3232	20.368	7126	20.368	924	20.368	4032	20.368	720	20.368	720	20.362	1739
20.401	3811	20.401	2848	20.401	6242	20.401	535	20.401	2250	20.401	424	20.401	424	20.395	835
20.434	3164	20.434	1944	20.434	3410	20.434	372	20.434	972	20.434	360	20.434	360	20.428	614
20.467	2184	20.467	1076	20.467	1653	20.467	355	20.467	457	20.467	318	20.467	318	20.461	462
20.5	1147	20.5	488	20.5	714	20.5	293	20.5	371	20.5	282	20.5	282	20.494	391
20.533	683	20.533	345	20.533	407	20.533	268	20.533	317	20.533	270	20.533	270	20.527	365
20.566	484	20.566	286	20.566	352	20.566	265	20.566	292	20.566	261	20.566	261	20.56	343
20.599	347	20.599	269	20.599	300	20.599	256	20.599	275	20.599	284	20.599	284	20.593	331
20.632	344	20.632	285	20.632	293	20.632	270	20.632	280	20.632	265	20.632	265	20.626	320
20.665	289	20.665	255	20.665	271	20.665	273	20.665	280	20.665	254	20.665	254	20.659	284
20.698	286	20.698	219	20.698	279	20.698	235	20.698	245	20.698	255	20.698	255	20.692	272
20.731	274	20.731	255	20.731	284	20.731	285	20.731	227	20.731	256	20.731	256	20.725	276
20.764	234	20.764	232	20.764	251	20.764	255	20.764	262	20.764	246	20.764	246	20.758	283
20.797	230	20.797	222	20.797	253	20.797	260	20.797	227	20.797	221	20.797	221	20.791	256
20.83	269	20.83	238	20.83	242	20.83	241	20.83	242	20.83	253	20.83	253	20.824	270
20.863	253	20.863	229	20.863	223	20.863	241	20.863	255	20.863	227	20.863	227	20.857	289
20.896	243	20.896	222	20.896	229	20.896	247	20.896	241	20.896	241	20.896	241	20.89	277
20.929	207	20.929	239	20.929	245	20.929	243	20.929	211	20.929	267	20.929	267	20.923	269
20.962	202	20.962	232	20.962	248	20.962	232	20.962	226	20.962	281	20.962	281	20.956	259
20.995	201	20.995	212	20.995	263	20.995	256	20.995	255	20.995	259	20.995	259	20.989	265
21.028	236	21.028	219	21.028	235	21.028	226	21.028	254	21.028	276	21.028	276	21.022	283
21.061	241	21.061	237	21.061	213	21.061	222	21.061	234	21.061	236	21.061	236	21.055	297
21.094	238	21.094	235	21.094	207	21.094	253	21.094	239	21.094	242	21.094	242	21.088	285
21.127	255	21.127	251	21.127	217	21.127	256	21.127	250	21.127	249	21.127	249	21.121	262
21.16	239	21.16	233	21.16	264	21.16	225	21.16	272	21.16	228	21.16	228	21.154	273
21.193	219	21.193	238	21.193	264	21.193	238	21.193	246	21.193	246	21.193	246	21.187	295
21.226	209	21.226	234	21.226	234	21.226	244	21.226	215	21.226	246	21.226	246	21.22	267
21.259	232	21.259	228	21.259	248	21.259	250	21.259	225	21.259	223	21.259	223	21.253	283
21.292	211	21.292	232	21.292	242	21.292	257	21.292	236	21.292	245	21.292	245	21.286	300
21.325	226	21.325	242	21.325	231	21.325	251	21.325	237	21.325	245	21.325	245	21.319	323
21.358	187	21.358	209	21.358	252	21.358	267	21.358	247	21.358	254	21.358	254	21.352	339
21.391	186	21.391	228	21.391	251	21.391	286	21.391	231	21.391	261	21.391	261	21.385	388
21.424	221	21.424	236	21.424	261	21.424	328	21.424	249	21.424	269	21.424	269	21.418	419
21.457	244	21.457	239	21.457	255	21.457	381	21.457	245	21.457	279	21.457	279	21.451	448
21.49	243	21.49	244	21.49	251	21.49	465	21.49	270	21.49	303	21.49	303	21.484	535
21.523	237	21.523	262	21.523	285	21.523	609	21.523	327	21.523	327	21.523	327	21.517	695
21.556	272	21.556	294	21.556	304	21.556	800	21.556	339	21.556	410	21.556	410	21.55	919
21.589	328	21.589	371	21.589	363	21.589	1004	21.589	370	21.589	486	21.589	486	21.583	1169
21.622	349	21.622	451	21.622	415	21.622	1257	21.622	475	21.622	626	21.622	626	21.616	1668
21.655	397	21.655	523	21.655	509	21.655	1342	21.655	615	21.655	719	21.655	719	21.649	2415
21.688	519	21.688	660	21.688	671	21.688	1212	21.688	871	21.688	729	21.688	729	21.682	2956
21.721	701	21.721	893	21.721	936	21.721	1000	21.721	1213	21.721	669	21.721	669	21.715	2605
21.754	922	21.754	1059	21.754	1383	21.754	715	21.754	1481	21.754	555	21.754	555	21.748	1685
21.787	1132	21.787	1134	21.787	1723	21.787	461	21.787	1332	21.787	422	21.787	422	21.781	921
21.82	1276	21.82	1061	21.82	1675	21.82	333	21.82	925	21.82	306	21.82	306	21.814	478
21.853	1237	21.853	832	21.853	1286	21.853	269	21.853	553	21.853	235	21.853	235	21.847	318
21.886	979	21.886	549	21.886	771	21.886	238	21.886	329	21.886	236	21.886	236	21.88	293
21.919	652	21.919	336	21.919	439	21.919	250	21.919	292	21.919	243	21.919	243	21.913	297
21.952	439	21.952	252	21.952	319	21.952	243	21.952	275	21.952	224	21.952	224	21.946	307
21.985	336	21.985	217	21.985	253	21.985	225	21.985	236	21.985	211	21.985	211	21.979	285
22.018	268	22.018	205	22.018	215	22.018	213	22.018	227	22.018	216	22.018	216	22.012	265
22.051	242	22.051	221	22.051	215	22.051	220	22.051	226	22.051	224	22.051	224	22.045	272
22.084	235	22.084	227	22.084	232	22.084	224	22.084	223	22.084	217	22.084	217	22.078	283
22.117	238	22.117	227	22.117	224	22.117	211	22.117	230	22.117	207	22.117	207	22.111	264
22.15	245	22.15	226	22.15	226	22.15	218	22.15	246	22.15	209	22.15	209	22.144	243
22.183	240	22.183	220	22.183	228	22.183	217	22.183	232	22.183	219	22.183	219	22.177	238
22.216	248	22.216	217	22.216	208	22.216	216	22.216	218	22.216	229	22.216	229	22.21	232
22.249	236	22.249	207	22.249	219	22.249	199	22.249	214	22.249	222	22.249	222	22.243	227
22.282	223	22.282	203	22.282	216	22.282	200	22.282	210	22.282	197	22.282	197	22.276	212
22.315	214	22.315	211	22.315	213	22.315	213	22.315	202	22.315	199	22.315	199	22.309	222
22.348	186	22.348	209	22.348	211	22.348	213	22.348	195	22.348	213	22.348	213	22.342	214
22.381	179	22.381	202	22.381	221	22.381	211	22.381	203	22.381	200	22.381	200	22.375	222
22.414	208	22.414	187	22.414	226	22.414	202	22.414	202	22.414	169	22.414	169	22.408	204
22.447	194	22.447	197	22.447	196	22.447	208	22.447	200	22.447	189	22.447	189	22.441	208
22.48	190	22.48	205	22.48	189	22.48	196	22.48	195	22.48	184	22.48	184	22.474	234
22.513	196	22.513	219	22.513	182	22.513	187	22.513	197	22.513	195	22.513	195	22.507	236
22.546	192	22.546	213	22.546	184	22.546	183	22.546	203	22.546	217	22.546	217	22.54	237
22.579	178	22.579	181	22.579	207	22.579	200	22.579	190	22.579	187	22.579	187	22.573	242
22.612	178	22.612	171	22.612	201	22.612	197	22.612	197	22.612	200	22.612	200	22.606	226
22.645	195	22.645	201	22.645	190	22.645	184	22.645	189	22.645	204	22.645	204	22.639	223
22.678	192	22.678	202	22.678	180	22.678	213	22.678	199	22.678	204	22.678	204	22.672	217
22.711	194	22.711	197	22.711	196	22.711	215	22.711	190	22.711	200	22.711	200	22.705	214
22.744	188	22.744	187	22.744	206	22.744	193	22.744	207	22.744	188	22.744	188	22.738	211
22.777	194	22.777	179	22.777	194	22.777	191	22.777	192	22.777	195	22.777	195	22.771	221
22.81	170	22.81	189	22.81	183	22.81	188	22.81	181	22.81	198	22.81	198	22.804	223
22.843	189	22.843	198	22.843	184	22.843	183	22.843	206	22.843	187	22.843	187	22.837	211
22.876	201	22.876	209	22.876	199	22.876	210	22.876	191	22.876	203	22.876	203	22.87	203
22.909	191	22.909	215	22.909	190	22.909	198	22.909	216	22.909	205	22.909	205	22.903	225
22.942	197	22.942	180	22.942	202	22.942	207	22.942	195	22.942	216	22.942	216	22.936	240
22.975	189	22.975	175	22.975	187	22.975	195	22.975	188	22.975	196	22.975	196	22.969	210
23.008	177	23.008	173	23.008	188	23.008	185	23.008	183	23.008	208	23.008	208	23.002	197
23.041	184	23.041	189	23.041	161	23.041	173	23.041	178	23.041	204	23.041	204	23.035	225
23.074	186	23.074	176	23.074	202	23.074	173	23.074	194	23.074	218	23.074	218	23.068	221
23.107	154	23.107	212	23.107	197	23.107	183	23.107	209	23.107	202	23.107	202	23.101	210
23.14	172	23.14	182	23.14	202	23.14	187	23.14	190	23.14	198	23.14	198	23.134	195
23.173	203	23.173	160	23.173	204	23.173	191	23.173	199	23.173	193	23.173	193	23.167	218
23.206	168	23.206	176	23.206	202	23.206	175	23.206	182	23.206	183	23.206	183	23.2	188
23.239	204	23.239	183	23.239	190	23.239	197	23.239	174	23.239	186	23.239	186	23.233	173
23.272	172	23.272	159	23.272	158	23.272	194	23.272	169	23.272	191	23.272	191	23.266	192
23.305	189	23.305	165	23.305	140	23.305	163	23.305	209	23.305	190	23.305	190	23.299	222
23.338	178	23.338	156	23.338	202	23.338	163	23.338	169	23.338	178	23.338	178	23.332	223
23.371	176	23.371	173	23.371	202	23.371	180	23.371	161	23.371	174	23.371	174	23.365	180
23.404	179	23.404	198	23.404	192	23.404	164	23.404	170	23.404	197	23.404	197	23.398	216
23.437	159	23.437	175	23.437	192	23.437	172	23.437	187	23.437	173	23.437	173	23.431	211
23.47	191	23.47	167	23.47	177	23.47	186	23.47	183	23.47	199	23.47	199	23.464	185
23.503	199	23.503	181	23.503	183	23.503	206	23.503	210	23.503	176	23.503	176	23.497	162
23.536	160	23.536	172	23.536	188	23.536	181	23.536	182	23.536	173	23.536	173	23.53	223
23.569	160	23.569	193	23.569	192	23.569	204	23.569	181	23.569	180	23.569	180	23.563	196
23.602	159	23.602	175	23.602	179	23.602	189	23.602	197	23.602	185	23.602	185	23.596	210
23.635	179	23.635	197	23.635	188	23.635	189	23.635	169	23.635	201	23.635	201	23.629	188
23.668	209	23.668	178	23.668	206	23.668	192	23.668	184	23.668	192	23.668	192	23.662	200
23.701	183	23.701	170	23.701	200	23.701	168	23.701	190	23.701	176	23.701	176	23.695	182
23.734	194	23.734	179	23.734	171	23.734	195	23.734	197	23.734	182	23.734	182	23.728	198
23.767	177	23.767	180	23.767	193	23.767	183	23.767	160	23.767	175	23.767	175	23.761	209
23.8	168	23.8	203	23.8	177	23.8	177	23.8	186	23.8	161	23.8	161	23.794	172
23.833	150	23.833	184	23.833	168	23.833	187	23.833	176	23.833	168	23.833	168	23.827	174
23.866	168	23.866	191	23.866	192	23.866	188	23.866	165	23.866	181	23.866	181	23.86	162
23.899	163	23.899	181	23.899	187	23.899	173	23.899	185	23.899	182	23.899	182	23.893	178
23.932	165	23.932	179	23.932	173	23.932	177	23.932	165	23.932	168	23.932	168	23.926	211
23.965	159	23.965	160	23.965	172	23.965	186	23.965	160	23.965	173	23.965	173	23.959	188
23.998	153	23.998	157	23.998	165	23.998	168	23.998	176	23.998	172	23.998	172	23.992	196
24.031	146	24.031	179	24.031	161	24.031	180	24.031	197	24.031	185	24.031	185	24.025	188
24.064	147	24.064	171	24.064	153	24.064	184	24.064	170	24.064	191	24.064	191	24.058	176
24.097	177	24.097	181	24.097	158	24.097	199	24.097	172	24.097	183	24.097	183	24.091	172
24.13	168	24.13	192	24.13	169	24.13	193	24.13	181	24.13	170	24.13	170	24.124	183
24.163	173	24.163	178	24.163	170	24.163	178	24.163	175	24.163	175	24.163	175	24.157	182
24.196	159	24.196	167	24.196	176	24.196	167	24.196	188	24.196	178	24.196	178	24.19	178
24.229	149	24.229	169	24.229	160	24.229	185	24.229	208	24.229	167	24.229	167	24.223	191
24.262	167	24.262	163	24.262	170	24.262	175	24.262	198	24.262	169	24.262	169	24.256	176
24.295	160	24.295	160	24.295	173	24.295	168	24.295	186	24.295	170	24.295	170	24.289	173
24.328	148	24.328	171	24.328	162	24.328	177	24.328	177	24.328	168	24.328	168	24.322	198
24.361	145	24.361	174	24.361	154	24.361	174	24.361	171	24.361	175	24.361	175	24.355	189
24.394	140	24.394	179	24.394	155	24.394	169	24.394	160	24.394	190	24.394	190	24.388	173
24.427	160	24.427	166	24.427	157	24.427	169	24.427	161	24.427	176	24.427	176	24.421	179
24.46	169	24.46	152	24.46	143	24.46	179	24.46	163	24.46	176	24.46	176	24.454	180
24.493	162	24.493	172	24.493	151	24.493	191	24.493	177	24.493	197	24.493	197	24.487	169
24.526	145	24.526	195	24.526	163	24.526	202	24.526	182	24.526	192	24.526	192	24.52	168
24.559	138	24.559	183	24.559	163	24.559	194	24.559	162	24.559	176	24.559	176	24.553	181
24.592	140	24.592	157	24.592	162	24.592	187	24.592	175	24.592	167	24.592	167	24.586	176
24.625	147	24.625	153	24.625	159	24.625	187	24.625	183	24.625	157	24.625	157	24.619	169
24.658	160	24.658	159	24.658	159	24.658	180	24.658	162	24.658	157	24.658	157	24.652	176
24.691	160	24.691	165	24.691	163	24.691	181	24.691	150	24.691	173	24.691	173	24.685	196
24.724	158	24.724	174	24.724	161	24.724	180	24.724	158	24.724	184	24.724	184	24.718	207
24.757	159	24.757	171	24.757	147	24.757	179	24.757	174	24.757	183	24.757	183	24.751	189
24.79	152	24.79	175	24.79	169	24.79	173	24.79	168	24.79	170	24.79	170	24.784	181
24.823	148	24.823	188	24.823	183	24.823	167	24.823	169	24.823	163	24.823	163	24.817	190
24.856	156	24.856	179	24.856	156	24.856	179	24.856	175	24.856	165	24.856	165	24.85	182
24.889	152	24.889	171	24.889	159	24.889	182	24.889	170	24.889	167	24.889	167	24.883	160
24.922	161	24.922	169	24.922	166	24.922	189	24.922	163	24.922	186	24.922	186	24.916	177
24.955	161	24.955	168	24.955	161	24.955	192	24.955	172	24.955	180	24.955	180	24.949	193
24.988	154	24.988	169	24.988	168	24.988	185	24.988	176	24.988	177	24.988	177	24.982	186
25.021	161	25.021	174	25.021	178	25.021	196	25.021	177	25.021	187	25.021	187	25.015	178
25.054	145	25.054	178	25.054	168	25.054	188	25.054	161	25.054	182	25.054	182	25.048	169
25.087	161	25.087	168	25.087	161	25.087	176	25.087	169	25.087	193	25.087	193	25.081	182
25.12	179	25.12	164	25.12	181	25.12	214	25.12	181	25.12	204	25.12	204	25.114	178
25.153	171	25.153	174	25.153	162	25.153	247	25.153	187	25.153	214	25.153	214	25.147	188
25.186	166	25.186	201	25.186	185	25.186	270	25.186	210	25.186	231	25.186	231	25.18	184
25.219	168	25.219	206	25.219	186	25.219	326	25.219	211	25.219	277	25.219	277	25.213	205
25.252	183	25.252	216	25.252	194	25.252	369	25.252	240	25.252	322	25.252	322	25.246	240
25.285	176	25.285	237	25.285	225	25.285	406	25.285	264	25.285	349	25.285	349	25.279	271
25.318	165	25.318	304	25.318	237	25.318	438	25.318	341	25.318	412	25.318	412	25.312	285
25.351	190	25.351	336	25.351	318	25.351	404	25.351	411	25.351	375	25.351	375	25.345	242
25.384	198	25.384	424	25.384	386	25.384	366	25.384	430	25.384	277	25.384	277	25.378	249
25.417	202	25.417	434	25.417	453	25.417	320	25.417	384	25.417	260	25.417	260	25.411	298
25.45	195	25.45	434	25.45	391	25.45	330	25.45	327	25.45	282	25.45	282	25.444	339
25.483	202	25.483	353	25.483	317	25.483	376	25.483	274	25.483	265	25.483	265	25.477	425
25.516	208	25.516	303	25.516	287	25.516	362	25.516	249	25.516	254	25.516	254	25.51	480
25.549	245	25.549	288	25.549	268	25.549	297	25.549	324	25.549	272	25.549	272	25.543	426
25.582	276	25.582	301	25.582	306	25.582	303	25.582	362	25.582	244	25.582	244	25.576	374
25.615	276	25.615	333	25.615	392	25.615	230	25.615	357	25.615	203	25.615	203	25.609	321
25.648	359	25.648	350	25.648	374	25.648	241	25.648	335	25.648	167	25.648	167	25.642	198
25.681	340	25.681	286	25.681	313	25.681	212	25.681	273	25.681	173	25.681	173	25.675	206
25.714	320	25.714	232	25.714	290	25.714	218	25.714	190	25.714	173	25.714	173	25.708	200
25.747	270	25.747	209	25.747	218	25.747	198	25.747	184	25.747	160	25.747	160	25.741	203
25.78	206	25.78	219	25.78	202	25.78	222	25.78	184	25.78	190	25.78	190	25.774	219
25.813	189	25.813	201	25.813	201	25.813	234	25.813	206	25.813	217	25.813	217	25.807	238
25.846	183	25.846	204	25.846	196	25.846	300	25.846	177	25.846	208	25.846	208	25.84	241
25.879	193	25.879	209	25.879	203	25.879	309	25.879	202	25.879	229	25.879	229	25.873	290
25.912	208	25.912	187	25.912	212	25.912	409	25.912	200	25.912	231	25.912	231	25.906	299
25.945	244	25.945	231	25.945	196	25.945	547	25.945	208	25.945	270	25.945	270	25.939	415
25.978	264	25.978	308	25.978	250	25.978	725	25.978	271	25.978	340	25.978	340	25.972	514
26.011	329	26.011	366	26.011	262	26.011	1005	26.011	299	26.011	482	26.011	482	26.005	701
26.044	359	26.044	503	26.044	367	26.044	1266	26.044	409	26.044	680	26.044	680	26.038	1057
26.077	496	26.077	646	26.077	433	26.077	1404	26.077	540	26.077	875	26.077	875	26.071	1819
26.11	721	26.11	1006	26.11	643	26.11	1421	26.11	772	26.11	1153	26.11	1153	26.104	2299
26.143	1113	26.143	1500	26.143	915	26.143	1175	26.143	1229	26.143	1017	26.143	1017	26.137	1837
26.176	1594	26.176	2166	26.176	1505	26.176	888	26.176	1806	26.176	861	26.176	861	26.17	1314
26.209	2490	26.209	2734	26.209	2263	26.209	614	26.209	1612	26.209	585	26.209	585	26.203	793
26.242	3433	26.242	2613	26.242	2318	26.242	414	26.242	1126	26.242	365	26.242	365	26.236	432
26.275	3375	26.275	1971	26.275	1801	26.275	291	26.275	737	26.275	254	26.275	254	26.269	247
26.308	2547	26.308	1265	26.308	1248	26.308	214	26.308	421	26.308	215	26.308	215	26.302	244
26.341	1667	26.341	646	26.341	632	26.341	209	26.341	270	26.341	178	26.341	178	26.335	205
26.374	831	26.374	332	26.374	350	26.374	196	26.374	220	26.374	192	26.374	192	26.368	194
26.407	418	26.407	224	26.407	239	26.407	200	26.407	205	26.407	193	26.407	193	26.401	176
26.44	312	26.44	192	26.44	212	26.44	197	26.44	201	26.44	182	26.44	182	26.434	177
26.473	233	26.473	197	26.473	231	26.473	191	26.473	182	26.473	198	26.473	198	26.467	170
26.506	209	26.506	198	26.506	196	26.506	224	26.506	185	26.506	194	26.506	194	26.5	187
26.539	191	26.539	191	26.539	176	26.539	237	26.539	176	26.539	193	26.539	193	26.533	182
26.572	161	26.572	171	26.572	206	26.572	258	26.572	192	26.572	184	26.572	184	26.566	156
26.605	180	26.605	184	26.605	188	26.605	310	26.605	212	26.605	227	26.605	227	26.599	177
26.638	166	26.638	179	26.638	179	26.638	399	26.638	216	26.638	266	26.638	266	26.632	219
26.671	160	26.671	175	26.671	175	26.671	537	26.671	219	26.671	330	26.671	330	26.665	209
26.704	173	26.704	178	26.704	208	26.704	650	26.704	277	26.704	445	26.704	445	26.698	216
26.737	171	26.737	184	26.737	243	26.737	747	26.737	331	26.737	619	26.737	619	26.731	257
26.77	168	26.77	211	26.77	253	26.77	887	26.77	420	26.77	793	26.77	793	26.764	307
26.803	162	26.803	249	26.803	298	26.803	965	26.803	698	26.803	815	26.803	815	26.797	308
26.836	165	26.836	306	26.836	395	26.836	773	26.836	1221	26.836	730	26.836	730	26.83	280
26.869	174	26.869	385	26.869	553	26.869	576	26.869	1486	26.869	583	26.869	583	26.863	246
26.902	168	26.902	394	26.902	661	26.902	393	26.902	1248	26.902	437	26.902	437	26.896	203
26.935	167	26.935	365	26.935	620	26.935	255	26.935	935	26.935	343	26.935	343	26.929	176
26.968	175	26.968	311	26.968	471	26.968	231	26.968	581	26.968	268	26.968	268	26.962	173
27.001	162	27.001	247	27.001	331	27.001	215	27.001	323	27.001	201	27.001	201	26.995	161
27.034	158	27.034	214	27.034	232	27.034	199	27.034	262	27.034	196	27.034	196	27.028	143
27.067	159	27.067	179	27.067	192	27.067	208	27.067	243	27.067	226	27.067	226	27.061	170
27.1	175	27.1	161	27.1	168	27.1	209	27.1	235	27.1	228	27.1	228	27.094	180
27.133	168	27.133	169	27.133	170	27.133	196	27.133	234	27.133	206	27.133	206	27.127	161
27.166	144	27.166	177	27.166	189	27.166	169	27.166	223	27.166	199	27.166	199	27.16	154
27.199	138	27.199	158	27.199	169	27.199	171	27.199	207	27.199	192	27.199	192	27.193	145
27.232	140	27.232	157	27.232	156	27.232	192	27.232	195	27.232	187	27.232	187	27.226	151
27.265	149	27.265	163	27.265	160	27.265	203	27.265	197	27.265	193	27.265	193	27.259	150
27.298	147	27.298	156	27.298	164	27.298	200	27.298	192	27.298	195	27.298	195	27.292	149
27.331	152	27.331	179	27.331	171	27.331	189	27.331	195	27.331	208	27.331	208	27.325	164
27.364	150	27.364	166	27.364	163	27.364	205	27.364	200	27.364	207	27.364	207	27.358	157
27.397	131	27.397	139	27.397	161	27.397	230	27.397	198	27.397	196	27.397	196	27.391	150
27.43	131	27.43	166	27.43	179	27.43	244	27.43	216	27.43	230	27.43	230	27.424	154
27.463	146	27.463	193	27.463	195	27.463	250	27.463	237	27.463	260	27.463	260	27.457	154
27.496	152	27.496	182	27.496	190	27.496	262	27.496	238	27.496	265	27.496	265	27.49	154
27.529	132	27.529	168	27.529	180	27.529	297	27.529	224	27.529	299	27.529	299	27.523	141
27.562	135	27.562	163	27.562	186	27.562	376	27.562	244	27.562	317	27.562	317	27.556	139
27.595	139	27.595	183	27.595	201	27.595	454	27.595	265	27.595	374	27.595	374	27.589	159
27.628	152	27.628	183	27.628	212	27.628	541	27.628	318	27.628	471	27.628	471	27.622	163
27.661	146	27.661	208	27.661	239	27.661	675	27.661	367	27.661	553	27.661	553	27.655	163
27.694	149	27.694	223	27.694	283	27.694	800	27.694	459	27.694	679	27.694	679	27.688	195
27.727	154	27.727	244	27.727	330	27.727	964	27.727	573	27.727	847	27.727	847	27.721	185
27.76	155	27.76	302	27.76	408	27.76	976	27.76	709	27.76	1012	27.76	1012	27.754	190
27.793	147	27.793	361	27.793	503	27.793	906	27.793	929	27.793	1150	27.793	1150	27.787	198
27.826	155	27.826	421	27.826	608	27.826	841	27.826	1161	27.826	1152	27.826	1152	27.82	186
27.859	149	27.859	502	27.859	724	27.859	690	27.859	1336	27.859	972	27.859	972	27.853	156
27.892	161	27.892	551	27.892	885	27.892	562	27.892	1330	27.892	770	27.892	770	27.886	168
27.925	159	27.925	528	27.925	887	27.925	468	27.925	1126	27.925	562	27.925	562	27.919	185
27.958	156	27.958	465	27.958	753	27.958	367	27.958	847	27.958	440	27.958	440	27.952	150
27.991	146	27.991	375	27.991	670	27.991	303	27.991	623	27.991	355	27.991	355	27.985	161
28.024	158	28.024	305	28.024	502	28.024	280	28.024	481	28.024	311	28.024	311	28.018	140
28.057	147	28.057	254	28.057	360	28.057	244	28.057	354	28.057	276	28.057	276	28.051	128
28.09	137	28.09	228	28.09	314	28.09	247	28.09	324	28.09	235	28.09	235	28.084	131
28.123	131	28.123	212	28.123	272	28.123	223	28.123	267	28.123	248	28.123	248	28.117	149
28.156	119	28.156	179	28.156	211	28.156	220	28.156	235	28.156	214	28.156	214	28.15	154
28.189	134	28.189	190	28.189	211	28.189	227	28.189	238	28.189	183	28.189	183	28.183	161
28.222	127	28.222	162	28.222	191	28.222	207	28.222	209	28.222	197	28.222	197	28.216	144
28.255	144	28.255	141	28.255	171	28.255	194	28.255	222	28.255	209	28.255	209	28.249	138
28.288	129	28.288	143	28.288	192	28.288	197	28.288	232	28.288	214	28.288	214	28.282	168
28.321	123	28.321	171	28.321	179	28.321	176	28.321	228	28.321	169	28.321	169	28.315	158
28.354	135	28.354	168	28.354	174	28.354	158	28.354	201	28.354	187	28.354	187	28.348	154
28.387	118	28.387	150	28.387	181	28.387	173	28.387	209	28.387	179	28.387	179	28.381	128
28.42	130	28.42	160	28.42	183	28.42	145	28.42	198	28.42	176	28.42	176	28.414	139
28.453	148	28.453	152	28.453	169	28.453	144	28.453	179	28.453	131	28.453	131	28.447	156
28.486	168	28.486	149	28.486	163	28.486	172	28.486	159	28.486	160	28.486	160	28.48	149
28.519	151	28.519	143	28.519	152	28.519	179	28.519	183	28.519	179	28.519	179	28.513	153
28.552	143	28.552	141	28.552	149	28.552	180	28.552	199	28.552	153	28.552	153	28.546	148
28.585	135	28.585	139	28.585	139	28.585	162	28.585	163	28.585	158	28.585	158	28.579	155
28.618	134	28.618	147	28.618	130	28.618	135	28.618	176	28.618	196	28.618	196	28.612	143
28.651	143	28.651	141	28.651	131	28.651	190	28.651	174	28.651	175	28.651	175	28.645	164
28.684	137	28.684	157	28.684	137	28.684	190	28.684	158	28.684	158	28.684	158	28.678	141
28.717	129	28.717	142	28.717	147	28.717	159	28.717	180	28.717	166	28.717	166	28.711	140
28.75	125	28.75	114	28.75	133	28.75	169	28.75	179	28.75	175	28.75	175	28.744	122
28.783	139	28.783	154	28.783	116	28.783	170	28.783	160	28.783	179	28.783	179	28.777	136
28.816	135	28.816	132	28.816	143	28.816	155	28.816	174	28.816	153	28.816	153	28.81	148
28.849	144	28.849	139	28.849	151	28.849	160	28.849	152	28.849	153	28.849	153	28.843	130
28.882	137	28.882	141	28.882	144	28.882	159	28.882	146	28.882	168	28.882	168	28.876	135
28.915	136	28.915	123	28.915	111	28.915	162	28.915	172	28.915	155	28.915	155	28.909	152
28.948	119	28.948	147	28.948	131	28.948	156	28.948	182	28.948	175	28.948	175	28.942	142
28.981	141	28.981	136	28.981	152	28.981	143	28.981	140	28.981	162	28.981	162	28.975	141
29.014	132	29.014	139	29.014	132	29.014	152	29.014	147	29.014	156	29.014	156	29.008	154
29.047	131	29.047	131	29.047	126	29.047	169	29.047	143	29.047	183	29.047	183	29.041	116
29.08	140	29.08	142	29.08	138	29.08	155	29.08	169	29.08	157	29.08	157	29.074	128
29.113	129	29.113	133	29.113	124	29.113	148	29.113	152	29.113	154	29.113	154	29.107	148
29.146	123	29.146	135	29.146	141	29.146	144	29.146	166	29.146	163	29.146	163	29.14	149
29.179	127	29.179	171	29.179	158	29.179	159	29.179	146	29.179	169	29.179	169	29.173	135
29.212	150	29.212	164	29.212	157	29.212	153	29.212	151	29.212	178	29.212	178	29.206	117
29.245	138	29.245	146	29.245	128	29.245	142	29.245	160	29.245	172	29.245	172	29.239	126
29.278	136	29.278	139	29.278	129	29.278	134	29.278	144	29.278	164	29.278	164	29.272	119
29.311	129	29.311	125	29.311	124	29.311	141	29.311	146	29.311	151	29.311	151	29.305	138
29.344	127	29.344	128	29.344	128	29.344	150	29.344	151	29.344	161	29.344	161	29.338	128
29.377	140	29.377	141	29.377	141	29.377	147	29.377	146	29.377	167	29.377	167	29.371	132
29.41	128	29.41	145	29.41	149	29.41	136	29.41	154	29.41	167	29.41	167	29.404	138
29.443	125	29.443	131	29.443	147	29.443	132	29.443	144	29.443	150	29.443	150	29.437	150
29.476	131	29.476	135	29.476	139	29.476	136	29.476	142	29.476	158	29.476	158	29.47	134
29.509	120	29.509	141	29.509	136	29.509	141	29.509	148	29.509	155	29.509	155	29.503	136
29.542	117	29.542	126	29.542	139	29.542	151	29.542	144	29.542	165	29.542	165	29.536	139
29.575	133	29.575	127	29.575	129	29.575	147	29.575	138	29.575	167	29.575	167	29.569	130
29.608	137	29.608	139	29.608	128	29.608	167	29.608	141	29.608	169	29.608	169	29.602	128
29.641	118	29.641	144	29.641	127	29.641	166	29.641	155	29.641	153	29.641	153	29.635	130
29.674	123	29.674	141	29.674	112	29.674	157	29.674	163	29.674	149	29.674	149	29.668	144
29.707	120	29.707	144	29.707	126	29.707	160	29.707	156	29.707	165	29.707	165	29.701	132
29.74	99	29.74	143	29.74	140	29.74	152	29.74	142	29.74	170	29.74	170	29.734	124
29.773	101	29.773	126	29.773	121	29.773	146	29.773	145	29.773	155	29.773	155	29.767	141
29.806	118	29.806	130	29.806	123	29.806	153	29.806	146	29.806	145	29.806	145	29.8	143
29.839	128	29.839	140	29.839	135	29.839	159	29.839	151	29.839	152	29.839	152	29.833	153
29.872	130	29.872	137	29.872	129	29.872	173	29.872	165	29.872	162	29.872	162	29.866	164
29.905	124	29.905	149	29.905	132	29.905	188	29.905	179	29.905	177	29.905	177	29.899	151
29.938	119	29.938	156	29.938	146	29.938	219	29.938	177	29.938	185	29.938	185	29.932	145
29.971	116	29.971	157	29.971	162	29.971	283	29.971	160	29.971	193	29.971	193	29.965	152
30.004	120	30.004	161	30.004	165	30.004	337	30.004	176	30.004	234	30.004	234	29.998	161
30.037	132	30.037	165	30.037	159	30.037	369	30.037	194	30.037	271	30.037	271	30.031	170
30.07	134	30.07	182	30.07	178	30.07	366	30.07	219	30.07	296	30.07	296	30.064	170
30.103	139	30.103	200	30.103	205	30.103	338	30.103	293	30.103	303	30.103	303	30.097	172
30.136	136	30.136	224	30.136	229	30.136	311	30.136	404	30.136	256	30.136	256	30.13	169
30.169	135	30.169	240	30.169	272	30.169	253	30.169	395	30.169	229	30.169	229	30.163	161
30.202	137	30.202	241	30.202	279	30.202	209	30.202	318	30.202	203	30.202	203	30.196	144
30.235	136	30.235	217	30.235	228	30.235	176	30.235	275	30.235	170	30.235	170	30.229	142
30.268	148	30.268	199	30.268	201	30.268	168	30.268	194	30.268	167	30.268	167	30.262	154
30.301	144	30.301	176	30.301	183	30.301	173	30.301	166	30.301	167	30.301	167	30.295	151
30.334	145	30.334	158	30.334	153	30.334	181	30.334	156	30.334	159	30.334	159	30.328	148
30.367	146	30.367	140	30.367	144	30.367	170	30.367	162	30.367	164	30.367	164	30.361	151
30.4	155	30.4	138	30.4	157	30.4	174	30.4	175	30.4	170	30.4	170	30.394	166
30.433	138	30.433	158	30.433	161	30.433	179	30.433	180	30.433	165	30.433	165	30.427	149
30.466	139	30.466	143	30.466	148	30.466	184	30.466	179	30.466	167	30.466	167	30.46	149
30.499	142	30.499	156	30.499	153	30.499	178	30.499	177	30.499	187	30.499	187	30.493	151
30.532	157	30.532	147	30.532	143	30.532	198	30.532	189	30.532	179	30.532	179	30.526	152
30.565	143	30.565	137	30.565	143	30.565	193	30.565	172	30.565	161	30.565	161	30.559	173
30.598	143	30.598	150	30.598	164	30.598	192	30.598	175	30.598	173	30.598	173	30.592	180
30.631	151	30.631	172	30.631	140	30.631	193	30.631	153	30.631	157	30.631	157	30.625	199
30.664	149	30.664	143	30.664	153	30.664	191	30.664	154	30.664	166	30.664	166	30.658	205
30.697	150	30.697	159	30.697	163	30.697	213	30.697	146	30.697	183	30.697	183	30.691	228
30.73	158	30.73	174	30.73	137	30.73	254	30.73	173	30.73	185	30.73	185	30.724	284
30.763	162	30.763	166	30.763	167	30.763	334	30.763	149	30.763	203	30.763	203	30.757	310
30.796	205	30.796	189	30.796	174	30.796	470	30.796	198	30.796	231	30.796	231	30.79	417
30.829	208	30.829	219	30.829	201	30.829	644	30.829	206	30.829	332	30.829	332	30.823	612
30.862	233	30.862	288	30.862	224	30.862	921	30.862	258	30.862	468	30.862	468	30.856	891
30.895	283	30.895	342	30.895	287	30.895	1324	30.895	375	30.895	630	30.895	630	30.889	1457
30.928	392	30.928	469	30.928	367	30.928	1594	30.928	511	30.928	832	30.928	832	30.922	2232
30.961	533	30.961	744	30.961	580	30.961	1767	30.961	782	30.961	1007	30.961	1007	30.955	2603
30.994	751	30.994	1122	30.994	871	30.994	1555	30.994	1238	30.994	1065	30.994	1065	30.988	2570
31.027	1192	31.027	1618	31.027	1433	31.027	1401	31.027	1592	31.027	927	31.027	927	31.021	2340
31.06	1708	31.06	1939	31.06	1891	31.06	1024	31.06	1520	31.06	778	31.06	778	31.054	1538
31.093	2135	31.093	2033	31.093	1963	31.093	670	31.093	1647	31.093	509	31.093	509	31.087	962
31.126	2330	31.126	2112	31.126	2071	31.126	459	31.126	1191	31.126	387	31.126	387	31.12	610
31.159	2397	31.159	1448	31.159	1750	31.159	289	31.159	764	31.159	256	31.159	256	31.153	330
31.192	1753	31.192	1023	31.192	1038	31.192	220	31.192	483	31.192	171	31.192	171	31.186	222
31.225	1227	31.225	620	31.225	762	31.225	199	31.225	260	31.225	143	31.225	143	31.219	191
31.258	788	31.258	310	31.258	394	31.258	172	31.258	212	31.258	160	31.258	160	31.252	153
31.291	471	31.291	227	31.291	238	31.291	160	31.291	171	31.291	153	31.291	153	31.285	170
31.324	311	31.324	170	31.324	199	31.324	162	31.324	167	31.324	122	31.324	122	31.318	149
31.357	212	31.357	181	31.357	175	31.357	157	31.357	163	31.357	138	31.357	138	31.351	135
31.39	200	31.39	165	31.39	148	31.39	152	31.39	140	31.39	127	31.39	127	31.384	125
31.423	183	31.423	135	31.423	135	31.423	142	31.423	139	31.423	115	31.423	115	31.417	137
31.456	152	31.456	143	31.456	155	31.456	133	31.456	132	31.456	145	31.456	145	31.45	130
31.489	133	31.489	142	31.489	130	31.489	137	31.489	129	31.489	130	31.489	130	31.483	140
31.522	139	31.522	141	31.522	112	31.522	142	31.522	149	31.522	127	31.522	127	31.516	153
31.555	159	31.555	129	31.555	124	31.555	148	31.555	137	31.555	128	31.555	128	31.549	141
31.588	135	31.588	143	31.588	129	31.588	158	31.588	120	31.588	130	31.588	130	31.582	131
31.621	144	31.621	135	31.621	134	31.621	133	31.621	133	31.621	131	31.621	131	31.615	140
31.654	134	31.654	150	31.654	127	31.654	136	31.654	127	31.654	121	31.654	121	31.648	115
31.687	136	31.687	157	31.687	120	31.687	146	31.687	138	31.687	141	31.687	141	31.681	124
31.72	140	31.72	141	31.72	117	31.72	126	31.72	114	31.72	144	31.72	144	31.714	123
31.753	130	31.753	121	31.753	124	31.753	132	31.753	140	31.753	111	31.753	111	31.747	131
31.786	149	31.786	131	31.786	128	31.786	138	31.786	129	31.786	131	31.786	131	31.78	140
31.819	151	31.819	138	31.819	136	31.819	133	31.819	125	31.819	126	31.819	126	31.813	139
31.852	136	31.852	136	31.852	126	31.852	144	31.852	137	31.852	138	31.852	138	31.846	118
31.885	122	31.885	119	31.885	134	31.885	157	31.885	137	31.885	146	31.885	146	31.879	123
31.918	124	31.918	125	31.918	129	31.918	159	31.918	139	31.918	154	31.918	154	31.912	131
31.951	126	31.951	139	31.951	119	31.951	161	31.951	145	31.951	118	31.951	118	31.945	145
31.984	119	31.984	144	31.984	127	31.984	154	31.984	150	31.984	118	31.984	118	31.978	144
32.017	136	32.017	148	32.017	136	32.017	157	32.017	148	32.017	148	32.017	148	32.011	162
32.05	137	32.05	142	32.05	143	32.05	171	32.05	154	32.05	141	32.05	141	32.044	167
32.083	148	32.083	145	32.083	149	32.083	170	32.083	152	32.083	129	32.083	129	32.077	174
32.116	148	32.116	135	32.116	153	32.116	200	32.116	150	32.116	144	32.116	144	32.11	187
32.149	145	32.149	154	32.149	157	32.149	235	32.149	151	32.149	153	32.149	153	32.143	208
32.182	154	32.182	168	32.182	145	32.182	273	32.182	158	32.182	166	32.182	166	32.176	278
32.215	178	32.215	166	32.215	149	32.215	358	32.215	175	32.215	209	32.215	209	32.209	356
32.248	208	32.248	196	32.248	168	32.248	512	32.248	207	32.248	316	32.248	316	32.242	472
32.281	227	32.281	226	32.281	206	32.281	683	32.281	251	32.281	448	32.281	448	32.275	687
32.314	261	32.314	308	32.314	288	32.314	750	32.314	323	32.314	520	32.314	520	32.308	983
32.347	353	32.347	455	32.347	365	32.347	719	32.347	468	32.347	530	32.347	530	32.341	1052
32.38	506	32.38	686	32.38	469	32.38	659	32.38	678	32.38	469	32.38	469	32.374	842
32.413	750	32.413	951	32.413	719	32.413	526	32.413	802	32.413	393	32.413	393	32.407	657
32.446	1019	32.446	1113	32.446	982	32.446	365	32.446	709	32.446	303	32.446	303	32.44	470
32.479	1182	32.479	986	32.479	925	32.479	251	32.479	540	32.479	207	32.479	207	32.473	274
32.512	1130	32.512	736	32.512	705	32.512	193	32.512	424	32.512	169	32.512	169	32.506	188
32.545	910	32.545	563	32.545	573	32.545	166	32.545	278	32.545	142	32.545	142	32.539	164
32.578	698	32.578	351	32.578	383	32.578	147	32.578	165	32.578	127	32.578	127	32.572	149
32.611	480	32.611	204	32.611	221	32.611	140	32.611	137	32.611	132	32.611	132	32.605	131
32.644	286	32.644	160	32.644	180	32.644	128	32.644	129	32.644	128	32.644	128	32.638	125
32.677	205	32.677	149	32.677	148	32.677	130	32.677	143	32.677	131	32.677	131	32.671	123
32.71	184	32.71	127	32.71	123	32.71	128	32.71	127	32.71	130	32.71	130	32.704	130
32.743	169	32.743	138	32.743	132	32.743	128	32.743	135	32.743	120	32.743	120	32.737	119
32.776	154	32.776	124	32.776	130	32.776	132	32.776	136	32.776	125	32.776	125	32.77	127
32.809	168	32.809	115	32.809	120	32.809	129	32.809	129	32.809	112	32.809	112	32.803	146
32.842	157	32.842	131	32.842	127	32.842	121	32.842	133	32.842	102	32.842	102	32.836	124
32.875	141	32.875	130	32.875	122	32.875	132	32.875	133	32.875	112	32.875	112	32.869	112
32.908	134	32.908	128	32.908	116	32.908	133	32.908	127	32.908	124	32.908	124	32.902	101
32.941	131	32.941	123	32.941	117	32.941	132	32.941	107	32.941	135	32.941	135	32.935	123
32.974	140	32.974	117	32.974	122	32.974	131	32.974	123	32.974	116	32.974	116	32.968	143
33.007	151	33.007	121	33.007	116	33.007	127	33.007	123	33.007	120	33.007	120	33.001	134
33.04	135	33.04	131	33.04	116	33.04	138	33.04	121	33.04	134	33.04	134	33.034	130
33.073	125	33.073	140	33.073	121	33.073	140	33.073	127	33.073	146	33.073	146	33.067	144
33.106	129	33.106	123	33.106	134	33.106	174	33.106	139	33.106	143	33.106	143	33.1	142
33.139	135	33.139	130	33.139	129	33.139	186	33.139	135	33.139	162	33.139	162	33.133	169
33.172	141	33.172	138	33.172	143	33.172	207	33.172	137	33.172	161	33.172	161	33.166	207
33.205	149	33.205	139	33.205	150	33.205	257	33.205	137	33.205	197	33.205	197	33.199	275
33.238	155	33.238	181	33.238	144	33.238	322	33.238	152	33.238	233	33.238	233	33.232	356
33.271	181	33.271	199	33.271	179	33.271	382	33.271	198	33.271	261	33.271	261	33.265	438
33.304	239	33.304	253	33.304	202	33.304	371	33.304	238	33.304	316	33.304	316	33.298	412
33.337	279	33.337	371	33.337	263	33.337	368	33.337	343	33.337	389	33.337	389	33.331	341
33.37	353	33.37	470	33.37	375	33.37	343	33.37	396	33.37	344	33.37	344	33.364	346
33.403	439	33.403	485	33.403	428	33.403	309	33.403	402	33.403	317	33.403	317	33.397	242
33.436	488	33.436	508	33.436	430	33.436	241	33.436	383	33.436	270	33.436	270	33.43	208
33.469	388	33.469	417	33.469	365	33.469	218	33.469	353	33.469	241	33.469	241	33.463	177
33.502	340	33.502	353	33.502	349	33.502	195	33.502	313	33.502	222	33.502	222	33.496	145
33.535	305	33.535	267	33.535	318	33.535	161	33.535	259	33.535	168	33.535	168	33.529	131
33.568	244	33.568	232	33.568	254	33.568	147	33.568	242	33.568	150	33.568	150	33.562	125
33.601	164	33.601	181	33.601	201	33.601	138	33.601	178	33.601	124	33.601	124	33.595	116
33.634	139	33.634	170	33.634	180	33.634	129	33.634	151	33.634	108	33.634	108	33.628	127
33.667	114	33.667	134	33.667	126	33.667	128	33.667	156	33.667	94	33.667	94	33.661	137
33.7	132	33.7	139	33.7	118	33.7	143	33.7	110	33.7	108	33.7	108	33.694	118
33.733	147	33.733	131	33.733	95	33.733	130	33.733	134	33.733	122	33.733	122	33.727	111
33.766	119	33.766	127	33.766	114	33.766	116	33.766	114	33.766	119	33.766	119	33.76	118
33.799	130	33.799	107	33.799	115	33.799	150	33.799	134	33.799	132	33.799	132	33.793	105
33.832	131	33.832	129	33.832	106	33.832	128	33.832	101	33.832	107	33.832	107	33.826	120
33.865	118	33.865	131	33.865	108	33.865	124	33.865	110	33.865	107	33.865	107	33.859	130
33.898	109	33.898	127	33.898	99	33.898	122	33.898	111	33.898	132	33.898	132	33.892	129
33.931	126	33.931	121	33.931	107	33.931	122	33.931	107	33.931	134	33.931	134	33.925	130
33.964	122	33.964	120	33.964	112	33.964	119	33.964	123	33.964	122	33.964	122	33.958	145
33.997	110	33.997	124	33.997	116	33.997	133	33.997	116	33.997	119	33.997	119	33.991	124
34.03	122	34.03	124	34.03	130	34.03	130	34.03	120	34.03	135	34.03	135	34.024	147
34.063	148	34.063	133	34.063	110	34.063	186	34.063	131	34.063	144	34.063	144	34.057	180
34.096	142	34.096	125	34.096	135	34.096	210	34.096	134	34.096	142	34.096	142	34.09	178
34.129	128	34.129	128	34.129	140	34.129	276	34.129	136	34.129	176	34.129	176	34.123	225
34.162	136	34.162	148	34.162	148	34.162	353	34.162	133	34.162	232	34.162	232	34.156	319
34.195	164	34.195	173	34.195	138	34.195	526	34.195	179	34.195	329	34.195	329	34.189	453
34.228	204	34.228	216	34.228	165	34.228	622	34.228	207	34.228	442	34.228	442	34.222	687
34.261	255	34.261	317	34.261	244	34.261	639	34.261	266	34.261	499	34.261	499	34.255	968
34.294	349	34.294	473	34.294	312	34.294	587	34.294	444	34.294	502	34.294	502	34.288	852
34.327	523	34.327	765	34.327	511	34.327	493	34.327	661	34.327	435	34.327	435	34.321	645
34.36	823	34.36	1074	34.36	834	34.36	382	34.36	701	34.36	369	34.36	369	34.354	584
34.393	1205	34.393	1131	34.393	952	34.393	297	34.393	568	34.393	257	34.393	257	34.387	405
34.426	1275	34.426	857	34.426	768	34.426	208	34.426	489	34.426	177	34.426	177	34.42	224
34.459	1029	34.459	695	34.459	650	34.459	158	34.459	349	34.459	143	34.459	143	34.453	147
34.492	782	34.492	502	34.492	511	34.492	139	34.492	207	34.492	130	34.492	130	34.486	146
34.525	578	34.525	273	34.525	325	34.525	123	34.525	147	34.525	122	34.525	122	34.519	132
34.558	346	34.558	169	34.558	192	34.558	109	34.558	140	34.558	117	34.558	117	34.552	127
34.591	205	34.591	131	34.591	141	34.591	119	34.591	133	34.591	111	34.591	111	34.585	122
34.624	164	34.624	125	34.624	121	34.624	123	34.624	124	34.624	116	34.624	116	34.618	133
34.657	132	34.657	124	34.657	115	34.657	114	34.657	127	34.657	131	34.657	131	34.651	114
34.69	122	34.69	127	34.69	96	34.69	120	34.69	120	34.69	121	34.69	121	34.684	99
34.723	125	34.723	124	34.723	105	34.723	126	34.723	108	34.723	115	34.723	115	34.717	101
34.756	118	34.756	120	34.756	112	34.756	107	34.756	112	34.756	122	34.756	122	34.75	106
34.789	118	34.789	105	34.789	105	34.789	102	34.789	125	34.789	116	34.789	116	34.783	107
34.822	115	34.822	103	34.822	103	34.822	120	34.822	118	34.822	108	34.822	108	34.816	107
34.855	117	34.855	106	34.855	98	34.855	108	34.855	115	34.855	107	34.855	107	34.849	110
34.888	121	34.888	106	34.888	91	34.888	102	34.888	113	34.888	114	34.888	114	34.882	121
34.921	108	34.921	108	34.921	99	34.921	102	34.921	103	34.921	115	34.921	115	34.915	107
34.954	101	34.954	110	34.954	108	34.954	108	34.954	110	34.954	107	34.954	107	34.948	97
34.987	112	34.987	108	34.987	98	34.987	105	34.987	107	34.987	108	34.987	108	34.981	97
35.02	125	35.02	113	35.02	94	35.02	109	35.02	96	35.02	106	35.02	106	35.014	99
35.053	118	35.053	119	35.053	100	35.053	112	35.053	106	35.053	107	35.053	107	35.047	108
35.086	89	35.086	110	35.086	100	35.086	107	35.086	103	35.086	112	35.086	112	35.08	117
35.119	80	35.119	101	35.119	96	35.119	105	35.119	95	35.119	113	35.119	113	35.113	111
35.152	103	35.152	109	35.152	93	35.152	96	35.152	106	35.152	117	35.152	117	35.146	96
35.185	115	35.185	120	35.185	105	35.185	97	35.185	112	35.185	109	35.185	109	35.179	96
35.218	106	35.218	112	35.218	103	35.218	101	35.218	101	35.218	101	35.218	101	35.212	99
35.251	99	35.251	111	35.251	89	35.251	104	35.251	98	35.251	115	35.251	115	35.245	113
35.284	99	35.284	131	35.284	97	35.284	101	35.284	112	35.284	114	35.284	114	35.278	122
35.317	93	35.317	127	35.317	99	35.317	100	35.317	114	35.317	113	35.317	113	35.311	104
35.35	96	35.35	111	35.35	99	35.35	95	35.35	106	35.35	123	35.35	123	35.344	98
35.383	103	35.383	108	35.383	115	35.383	106	35.383	103	35.383	120	35.383	120	35.377	110
35.416	103	35.416	109	35.416	109	35.416	96	35.416	103	35.416	117	35.416	117	35.41	96
35.449	103	35.449	106	35.449	105	35.449	100	35.449	106	35.449	121	35.449	121	35.443	102
35.482	96	35.482	113	35.482	101	35.482	112	35.482	118	35.482	126	35.482	126	35.476	111
35.515	106	35.515	127	35.515	95	35.515	108	35.515	111	35.515	113	35.515	113	35.509	113
35.548	114	35.548	107	35.548	103	35.548	105	35.548	98	35.548	116	35.548	116	35.542	109
35.581	96	35.581	106	35.581	118	35.581	108	35.581	95	35.581	113	35.581	113	35.575	104
35.614	88	35.614	98	35.614	118	35.614	111	35.614	101	35.614	125	35.614	125	35.608	98
35.647	89	35.647	86	35.647	103	35.647	105	35.647	115	35.647	132	35.647	132	35.641	105
35.68	95	35.68	119	35.68	100	35.68	110	35.68	114	35.68	117	35.68	117	35.674	107
35.713	94	35.713	117	35.713	102	35.713	120	35.713	117	35.713	119	35.713	119	35.707	122
35.746	103	35.746	108	35.746	118	35.746	137	35.746	135	35.746	158	35.746	158	35.74	111
35.779	105	35.779	116	35.779	104	35.779	128	35.779	127	35.779	158	35.779	158	35.773	121
35.812	118	35.812	112	35.812	127	35.812	108	35.812	114	35.812	146	35.812	146	35.806	121
35.845	106	35.845	104	35.845	121	35.845	139	35.845	113	35.845	158	35.845	158	35.839	130
35.878	102	35.878	123	35.878	117	35.878	162	35.878	141	35.878	170	35.878	170	35.872	148
35.911	103	35.911	141	35.911	121	35.911	193	35.911	151	35.911	183	35.911	183	35.905	157
35.944	103	35.944	153	35.944	129	35.944	218	35.944	166	35.944	195	35.944	195	35.938	185
35.977	125	35.977	158	35.977	143	35.977	250	35.977	153	35.977	213	35.977	213	35.971	227
36.01	122	36.01	171	36.01	157	36.01	257	36.01	194	36.01	206	36.01	206	36.004	202
36.043	149	36.043	202	36.043	193	36.043	208	36.043	251	36.043	200	36.043	200	36.037	190
36.076	193	36.076	247	36.076	222	36.076	225	36.076	288	36.076	188	36.076	188	36.07	175
36.109	207	36.109	260	36.109	246	36.109	194	36.109	232	36.109	177	36.109	177	36.103	167
36.142	261	36.142	212	36.142	209	36.142	171	36.142	240	36.142	165	36.142	165	36.136	131
36.175	203	36.175	203	36.175	197	36.175	132	36.175	264	36.175	142	36.175	142	36.169	100
36.208	189	36.208	198	36.208	185	36.208	109	36.208	187	36.208	139	36.208	139	36.202	90
36.241	154	36.241	147	36.241	141	36.241	100	36.241	142	36.241	133	36.241	133	36.235	105
36.274	141	36.274	112	36.274	136	36.274	110	36.274	130	36.274	118	36.274	118	36.268	98
36.307	107	36.307	131	36.307	135	36.307	122	36.307	108	36.307	104	36.307	104	36.301	118
36.34	126	36.34	114	36.34	96	36.34	98	36.34	109	36.34	93	36.34	93	36.334	100
36.373	96	36.373	104	36.373	99	36.373	104	36.373	125	36.373	96	36.373	96	36.367	100
36.406	104	36.406	102	36.406	104	36.406	101	36.406	108	36.406	108	36.406	108	36.4	115
36.439	111	36.439	89	36.439	111	36.439	105	36.439	116	36.439	119	36.439	119	36.433	114
36.472	109	36.472	118	36.472	100	36.472	114	36.472	105	36.472	110	36.472	110	36.466	97
36.505	99	36.505	91	36.505	102	36.505	96	36.505	107	36.505	137	36.505	137	36.499	91
36.538	107	36.538	106	36.538	96	36.538	115	36.538	120	36.538	113	36.538	113	36.532	87
36.571	98	36.571	91	36.571	87	36.571	133	36.571	108	36.571	155	36.571	155	36.565	105
36.604	103	36.604	106	36.604	102	36.604	104	36.604	107	36.604	141	36.604	141	36.598	101
36.637	99	36.637	86	36.637	111	36.637	111	36.637	111	36.637	127	36.637	127	36.631	115
36.67	95	36.67	95	36.67	124	36.67	133	36.67	110	36.67	143	36.67	143	36.664	99
36.703	108	36.703	96	36.703	93	36.703	152	36.703	126	36.703	182	36.703	182	36.697	99
36.736	112	36.736	89	36.736	85	36.736	184	36.736	135	36.736	221	36.736	221	36.73	89
36.769	84	36.769	111	36.769	111	36.769	219	36.769	156	36.769	240	36.769	240	36.763	110
36.802	83	36.802	120	36.802	107	36.802	251	36.802	159	36.802	283	36.802	283	36.796	113
36.835	83	36.835	119	36.835	111	36.835	291	36.835	209	36.835	396	36.835	396	36.829	115
36.868	97	36.868	149	36.868	157	36.868	357	36.868	246	36.868	406	36.868	406	36.862	116
36.901	88	36.901	174	36.901	183	36.901	421	36.901	336	36.901	462	36.901	462	36.895	118
36.934	91	36.934	181	36.934	230	36.934	460	36.934	391	36.934	512	36.934	512	36.928	117
36.967	100	36.967	196	36.967	280	36.967	473	36.967	444	36.967	533	36.967	533	36.961	127
37	84	37	222	37	288	37	446	37	583	37	552	37	552	36.994	96
37.033	95	37.033	268	37.033	342	37.033	407	37.033	623	37.033	463	37.033	463	37.027	99
37.066	106	37.066	278	37.066	404	37.066	336	37.066	564	37.066	402	37.066	402	37.06	111
37.099	104	37.099	286	37.099	375	37.099	252	37.099	521	37.099	338	37.099	338	37.093	107
37.132	106	37.132	244	37.132	348	37.132	204	37.132	473	37.132	252	37.132	252	37.126	101
37.165	106	37.165	232	37.165	316	37.165	172	37.165	349	37.165	187	37.165	187	37.159	107
37.198	98	37.198	173	37.198	249	37.198	149	37.198	266	37.198	154	37.198	154	37.192	113
37.231	95	37.231	148	37.231	213	37.231	137	37.231	206	37.231	147	37.231	147	37.225	144
37.264	95	37.264	147	37.264	162	37.264	143	37.264	167	37.264	137	37.264	137	37.258	164
37.297	96	37.297	129	37.297	126	37.297	153	37.297	137	37.297	148	37.297	148	37.291	182
37.33	98	37.33	118	37.33	116	37.33	159	37.33	128	37.33	147	37.33	147	37.324	204
37.363	108	37.363	149	37.363	127	37.363	160	37.363	152	37.363	122	37.363	122	37.357	193
37.396	139	37.396	176	37.396	147	37.396	155	37.396	178	37.396	113	37.396	113	37.39	179
37.429	168	37.429	178	37.429	171	37.429	141	37.429	177	37.429	115	37.429	115	37.423	160
37.462	189	37.462	166	37.462	173	37.462	121	37.462	160	37.462	96	37.462	96	37.456	136
37.495	200	37.495	146	37.495	176	37.495	108	37.495	144	37.495	92	37.495	92	37.489	113
37.528	180	37.528	129	37.528	163	37.528	101	37.528	123	37.528	96	37.528	96	37.522	92
37.561	170	37.561	118	37.561	133	37.561	98	37.561	109	37.561	92	37.561	92	37.555	82
37.594	143	37.594	105	37.594	119	37.594	104	37.594	95	37.594	91	37.594	91	37.588	93
37.627	111	37.627	102	37.627	109	37.627	102	37.627	93	37.627	92	37.627	92	37.621	100
37.66	102	37.66	107	37.66	100	37.66	98	37.66	98	37.66	94	37.66	94	37.654	101
37.693	102	37.693	106	37.693	100	37.693	93	37.693	95	37.693	99	37.693	99	37.687	99
37.726	109	37.726	90	37.726	105	37.726	93	37.726	101	37.726	101	37.726	101	37.72	92
37.759	99	37.759	91	37.759	97	37.759	102	37.759	97	37.759	98	37.759	98	37.753	95
37.792	86	37.792	103	37.792	95	37.792	103	37.792	92	37.792	105	37.792	105	37.786	97
37.825	89	37.825	91	37.825	95	37.825	103	37.825	99	37.825	107	37.825	107	37.819	96
37.858	100	37.858	88	37.858	82	37.858	92	37.858	98	37.858	94	37.858	94	37.852	92
37.891	101	37.891	85	37.891	89	37.891	91	37.891	101	37.891	93	37.891	93	37.885	83
37.924	91	37.924	91	37.924	88	37.924	85	37.924	106	37.924	99	37.924	99	37.918	72
37.957	80	37.957	93	37.957	90	37.957	73	37.957	105	37.957	97	37.957	97	37.951	86
37.99	85	37.99	83	37.99	97	37.99	85	37.99	101	37.99	98	37.99	98	37.984	101
38.023	86	38.023	91	38.023	93	38.023	93	38.023	81	38.023	94	38.023	94	38.017	89
38.056	83	38.056	92	38.056	78	38.056	85	38.056	95	38.056	105	38.056	105	38.05	92
38.089	82	38.089	107	38.089	87	38.089	82	38.089	113	38.089	86	38.089	86	38.083	87
38.122	86	38.122	95	38.122	97	38.122	92	38.122	99	38.122	104	38.122	104	38.116	92
38.155	81	38.155	91	38.155	96	38.155	103	38.155	91	38.155	110	38.155	110	38.149	98
38.188	84	38.188	105	38.188	87	38.188	107	38.188	101	38.188	100	38.188	100	38.182	80
38.221	82	38.221	99	38.221	84	38.221	122	38.221	93	38.221	111	38.221	111	38.215	102
38.254	94	38.254	88	38.254	87	38.254	122	38.254	108	38.254	128	38.254	128	38.248	100
38.287	108	38.287	91	38.287	90	38.287	118	38.287	118	38.287	109	38.287	109	38.281	90
38.32	94	38.32	91	38.32	102	38.32	124	38.32	133	38.32	122	38.32	122	38.314	105
38.353	93	38.353	98	38.353	97	38.353	120	38.353	124	38.353	126	38.353	126	38.347	94
38.386	100	38.386	108	38.386	119	38.386	107	38.386	130	38.386	128	38.386	128	38.38	99
38.419	82	38.419	110	38.419	124	38.419	114	38.419	132	38.419	133	38.419	133	38.413	97
38.452	97	38.452	89	38.452	107	38.452	129	38.452	140	38.452	155	38.452	155	38.446	90
38.485	79	38.485	96	38.485	112	38.485	122	38.485	157	38.485	130	38.485	130	38.479	101
38.518	86	38.518	103	38.518	137	38.518	98	38.518	147	38.518	111	38.518	111	38.512	90
38.551	86	38.551	106	38.551	125	38.551	101	38.551	106	38.551	117	38.551	117	38.545	71
38.584	99	38.584	105	38.584	103	38.584	97	38.584	112	38.584	100	38.584	100	38.578	84
38.617	94	38.617	112	38.617	109	38.617	90	38.617	127	38.617	101	38.617	101	38.611	95
38.65	89	38.65	109	38.65	90	38.65	105	38.65	103	38.65	91	38.65	91	38.644	102
38.683	95	38.683	107	38.683	92	38.683	106	38.683	96	38.683	91	38.683	91	38.677	78
38.716	75	38.716	117	38.716	108	38.716	82	38.716	113	38.716	94	38.716	94	38.71	92
38.749	94	38.749	80	38.749	105	38.749	88	38.749	100	38.749	92	38.749	92	38.743	79
38.782	88	38.782	97	38.782	68	38.782	102	38.782	98	38.782	105	38.782	105	38.776	109
38.815	83	38.815	68	38.815	86	38.815	96	38.815	81	38.815	94	38.815	94	38.809	104
38.848	87	38.848	109	38.848	94	38.848	101	38.848	100	38.848	85	38.848	85	38.842	73
38.881	76	38.881	85	38.881	87	38.881	78	38.881	91	38.881	88	38.881	88	38.875	84
38.914	93	38.914	77	38.914	87	38.914	97	38.914	90	38.914	116	38.914	116	38.908	91
38.947	81	38.947	84	38.947	93	38.947	94	38.947	91	38.947	110	38.947	110	38.941	83
38.98	87	38.98	59	38.98	87	38.98	102	38.98	108	38.98	95	38.98	95	38.974	83
39.013	80	39.013	95	39.013	80	39.013	97	39.013	93	39.013	99	39.013	99	39.007	80
39.046	87	39.046	87	39.046	79	39.046	89	39.046	111	39.046	108	39.046	108	39.04	74
39.079	90	39.079	75	39.079	81	39.079	91	39.079	107	39.079	98	39.079	98	39.073	85
39.112	91	39.112	96	39.112	97	39.112	105	39.112	100	39.112	93	39.112	93	39.106	86
39.145	101	39.145	101	39.145	92	39.145	92	39.145	89	39.145	95	39.145	95	39.139	86
39.178	100	39.178	70	39.178	82	39.178	82	39.178	104	39.178	96	39.178	96	39.172	90
39.211	86	39.211	100	39.211	89	39.211	103	39.211	92	39.211	104	39.211	104	39.205	80
39.244	77	39.244	108	39.244	101	39.244	91	39.244	90	39.244	84	39.244	84	39.238	75
39.277	78	39.277	84	39.277	90	39.277	78	39.277	79	39.277	94	39.277	94	39.271	92
39.31	85	39.31	78	39.31	79	39.31	96	39.31	86	39.31	100	39.31	100	39.304	88
39.343	84	39.343	85	39.343	83	39.343	106	39.343	96	39.343	87	39.343	87	39.337	73
39.376	76	39.376	119	39.376	84	39.376	95	39.376	92	39.376	98	39.376	98	39.37	81
39.409	78	39.409	90	39.409	82	39.409	95	39.409	98	39.409	101	39.409	101	39.403	94
39.442	87	39.442	88	39.442	98	39.442	96	39.442	108	39.442	106	39.442	106	39.436	81
39.475	79	39.475	99	39.475	90	39.475	100	39.475	101	39.475	101	39.475	101	39.469	94
39.508	76	39.508	95	39.508	82	39.508	99	39.508	86	39.508	89	39.508	89	39.502	99
39.541	67	39.541	81	39.541	80	39.541	101	39.541	86	39.541	108	39.541	108	39.535	85
39.574	104	39.574	96	39.574	94	39.574	112	39.574	79	39.574	114	39.574	114	39.568	96
39.607	92	39.607	122	39.607	95	39.607	114	39.607	86	39.607	128	39.607	128	39.601	103
39.64	76	39.64	91	39.64	90	39.64	124	39.64	98	39.64	117	39.64	117	39.634	90
39.673	78	39.673	90	39.673	98	39.673	123	39.673	104	39.673	139	39.673	139	39.667	94
39.706	69	39.706	89	39.706	93	39.706	130	39.706	113	39.706	155	39.706	155	39.7	97
39.739	79	39.739	94	39.739	100	39.739	142	39.739	151	39.739	159	39.739	159	39.733	93
39.772	87	39.772	90	39.772	116	39.772	153	39.772	163	39.772	160	39.772	160	39.766	94
39.805	91	39.805	119	39.805	114	39.805	137	39.805	159	39.805	138	39.805	138	39.799	92
39.838	98	39.838	114	39.838	110	39.838	141	39.838	170	39.838	121	39.838	121	39.832	103
39.871	89	39.871	108	39.871	123	39.871	118	39.871	146	39.871	112	39.871	112	39.865	87
39.904	93	39.904	94	39.904	120	39.904	98	39.904	131	39.904	102	39.904	102	39.898	77
39.937	93	39.937	87	39.937	108	39.937	100	39.937	125	39.937	90	39.937	90	39.931	91
39.97	90	39.97	101	39.97	112	39.97	95	39.97	111	39.97	88	39.97	88	39.964	96
40.003	79	40.003	95	40.003	112	40.003	84	40.003	103	40.003	100	40.003	100	39.997	89
40.036	85	40.036	87	40.036	96	40.036	92	40.036	95	40.036	97	40.036	97	40.03	90
40.069	94	40.069	90	40.069	87	40.069	99	40.069	93	40.069	88	40.069	88	40.063	91
40.102	98	40.102	90	40.102	87	40.102	105	40.102	94	40.102	96	40.102	96	40.096	106
40.135	90	40.135	89	40.135	100	40.135	122	40.135	98	40.135	107	40.135	107	40.129	112
40.168	90	40.168	108	40.168	95	40.168	115	40.168	107	40.168	107	40.168	107	40.162	119
40.201	94	40.201	113	40.201	102	40.201	96	40.201	122	40.201	99	40.201	99	40.195	104
40.234	93	40.234	112	40.234	112	40.234	100	40.234	125	40.234	92	40.234	92	40.228	84
40.267	110	40.267	115	40.267	121	40.267	107	40.267	122	40.267	97	40.267	97	40.261	90
40.3	116	40.3	114	40.3	119	40.3	101	40.3	119	40.3	99	40.3	99	40.294	94
40.333	101	40.333	113	40.333	103	40.333	92	40.333	107	40.333	101	40.333	101	40.327	95
40.366	99	40.366	107	40.366	102	40.366	83	40.366	95	40.366	96	40.366	96	40.36	91
40.399	105	40.399	101	40.399	91	40.399	90	40.399	87	40.399	84	40.399	84	40.393	95
40.432	104	40.432	84	40.432	83	40.432	103	40.432	88	40.432	87	40.432	87	40.426	95
40.465	96	40.465	86	40.465	87	40.465	100	40.465	88	40.465	76	40.465	76	40.459	90
40.498	88	40.498	91	40.498	94	40.498	100	40.498	92	40.498	72	40.498	72	40.492	98
40.531	86	40.531	100	40.531	90	40.531	102	40.531	90	40.531	88	40.531	88	40.525	98
40.564	74	40.564	109	40.564	88	40.564	98	40.564	84	40.564	77	40.564	77	40.558	87
40.597	80	40.597	77	40.597	76	40.597	92	40.597	95	40.597	76	40.597	76	40.591	87
40.63	92	40.63	70	40.63	83	40.63	90	40.63	92	40.63	91	40.63	91	40.624	97
40.663	92	40.663	84	40.663	90	40.663	97	40.663	91	40.663	88	40.663	88	40.657	96
40.696	77	40.696	91	40.696	89	40.696	93	40.696	92	40.696	92	40.696	92	40.69	99
40.729	78	40.729	83	40.729	89	40.729	105	40.729	69	40.729	95	40.729	95	40.723	93
40.762	84	40.762	92	40.762	91	40.762	117	40.762	76	40.762	96	40.762	96	40.756	92
40.795	85	40.795	86	40.795	89	40.795	116	40.795	78	40.795	93	40.795	93	40.789	109
40.828	92	40.828	99	40.828	100	40.828	106	40.828	88	40.828	84	40.828	84	40.822	118
40.861	93	40.861	98	40.861	91	40.861	105	40.861	104	40.861	82	40.861	82	40.855	119
40.894	102	40.894	97	40.894	95	40.894	108	40.894	94	40.894	87	40.894	87	40.888	142
40.927	92	40.927	96	40.927	93	40.927	120	40.927	105	40.927	94	40.927	94	40.921	137
40.96	95	40.96	104	40.96	101	40.96	126	40.96	102	40.96	108	40.96	108	40.954	158
40.993	96	40.993	103	40.993	107	40.993	134	40.993	112	40.993	120	40.993	120	40.987	180
41.026	108	41.026	109	41.026	125	41.026	159	41.026	121	41.026	136	41.026	136	41.02	222
41.059	117	41.059	114	41.059	129	41.059	175	41.059	139	41.059	133	41.059	133	41.053	289
41.092	144	41.092	124	41.092	123	41.092	281	41.092	140	41.092	161	41.092	161	41.086	360
41.125	119	41.125	128	41.125	129	41.125	445	41.125	164	41.125	224	41.125	224	41.119	574
41.158	129	41.158	158	41.158	168	41.158	603	41.158	186	41.158	299	41.158	299	41.152	923
41.191	159	41.191	178	41.191	188	41.191	738	41.191	229	41.191	342	41.191	342	41.185	1379
41.224	203	41.224	231	41.224	265	41.224	719	41.224	298	41.224	345	41.224	345	41.218	1446
41.257	281	41.257	355	41.257	396	41.257	650	41.257	475	41.257	338	41.257	338	41.251	1010
41.29	336	41.29	478	41.29	625	41.29	598	41.29	574	41.29	279	41.29	279	41.284	844
41.323	417	41.323	583	41.323	853	41.323	437	41.323	576	41.323	247	41.323	247	41.317	775
41.356	526	41.356	474	41.356	870	41.356	342	41.356	405	41.356	201	41.356	201	41.35	570
41.389	491	41.389	353	41.389	605	41.389	212	41.389	421	41.389	171	41.389	171	41.383	284
41.422	423	41.422	350	41.422	588	41.422	185	41.422	320	41.422	139	41.422	139	41.416	176
41.455	362	41.455	300	41.455	529	41.455	147	41.455	214	41.455	114	41.455	114	41.449	158
41.488	278	41.488	190	41.488	337	41.488	128	41.488	131	41.488	109	41.488	109	41.482	122
41.521	229	41.521	117	41.521	188	41.521	145	41.521	91	41.521	115	41.521	115	41.515	112
41.554	160	41.554	97	41.554	139	41.554	107	41.554	120	41.554	102	41.554	102	41.548	121
41.587	153	41.587	93	41.587	107	41.587	91	41.587	106	41.587	112	41.587	112	41.581	104
41.62	130	41.62	83	41.62	111	41.62	111	41.62	99	41.62	122	41.62	122	41.614	110
41.653	85	41.653	93	41.653	104	41.653	108	41.653	106	41.653	110	41.653	110	41.647	121
41.686	115	41.686	78	41.686	102	41.686	136	41.686	99	41.686	115	41.686	115	41.68	108
41.719	114	41.719	77	41.719	104	41.719	122	41.719	100	41.719	136	41.719	136	41.713	134
41.752	102	41.752	94	41.752	94	41.752	115	41.752	114	41.752	125	41.752	125	41.746	145
41.785	105	41.785	89	41.785	107	41.785	126	41.785	112	41.785	135	41.785	135	41.779	122
41.818	105	41.818	102	41.818	93	41.818	163	41.818	142	41.818	128	41.818	128	41.812	174
41.851	86	41.851	107	41.851	103	41.851	177	41.851	140	41.851	146	41.851	146	41.845	174
41.884	89	41.884	109	41.884	97	41.884	223	41.884	154	41.884	188	41.884	188	41.878	267
41.917	107	41.917	127	41.917	114	41.917	341	41.917	148	41.917	246	41.917	246	41.911	400
41.95	107	41.95	156	41.95	141	41.95	372	41.95	194	41.95	271	41.95	271	41.944	575
41.983	124	41.983	167	41.983	164	41.983	427	41.983	212	41.983	321	41.983	321	41.977	732
42.016	168	42.016	202	42.016	201	42.016	415	42.016	305	42.016	325	42.016	325	42.01	623
42.049	208	42.049	284	42.049	253	42.049	447	42.049	441	42.049	344	42.049	344	42.043	472
42.082	291	42.082	323	42.082	418	42.082	393	42.082	466	42.082	343	42.082	343	42.076	438
42.115	282	42.115	323	42.115	510	42.115	350	42.115	396	42.115	318	42.115	318	42.109	370
42.148	291	42.148	284	42.148	422	42.148	302	42.148	401	42.148	310	42.148	310	42.142	213
42.181	272	42.181	256	42.181	366	42.181	262	42.181	388	42.181	247	42.181	247	42.175	161
42.214	229	42.214	243	42.214	338	42.214	232	42.214	335	42.214	247	42.214	247	42.208	132
42.247	190	42.247	212	42.247	300	42.247	215	42.247	300	42.247	229	42.247	229	42.241	107
42.28	171	42.28	169	42.28	240	42.28	191	42.28	254	42.28	193	42.28	193	42.274	89
42.313	141	42.313	159	42.313	205	42.313	149	42.313	229	42.313	178	42.313	178	42.307	89
42.346	110	42.346	159	42.346	171	42.346	127	42.346	210	42.346	150	42.346	150	42.34	110
42.379	87	42.379	131	42.379	149	42.379	131	42.379	189	42.379	129	42.379	129	42.373	95
42.412	78	42.412	125	42.412	138	42.412	126	42.412	188	42.412	132	42.412	132	42.406	95
42.445	93	42.445	116	42.445	124	42.445	119	42.445	150	42.445	115	42.445	115	42.439	84
42.478	93	42.478	100	42.478	124	42.478	109	42.478	123	42.478	98	42.478	98	42.472	71
42.511	75	42.511	101	42.511	119	42.511	107	42.511	114	42.511	100	42.511	100	42.505	85
42.544	79	42.544	98	42.544	103	42.544	95	42.544	111	42.544	95	42.544	95	42.538	84
42.577	86	42.577	82	42.577	105	42.577	89	42.577	98	42.577	93	42.577	93	42.571	81
42.61	80	42.61	90	42.61	84	42.61	87	42.61	90	42.61	84	42.61	84	42.604	88
42.643	91	42.643	80	42.643	73	42.643	84	42.643	95	42.643	85	42.643	85	42.637	86
42.676	88	42.676	72	42.676	83	42.676	82	42.676	103	42.676	82	42.676	82	42.67	75
42.709	78	42.709	66	42.709	83	42.709	83	42.709	112	42.709	84	42.709	84	42.703	84
42.742	83	42.742	76	42.742	78	42.742	78	42.742	99	42.742	96	42.742	96	42.736	96
42.775	92	42.775	93	42.775	84	42.775	77	42.775	85	42.775	91	42.775	91	42.769	91
42.808	84	42.808	87	42.808	82	42.808	77	42.808	85	42.808	85	42.808	85	42.802	91
42.841	80	42.841	74	42.841	83	42.841	86	42.841	80	42.841	85	42.841	85	42.835	86
42.874	89	42.874	78	42.874	85	42.874	95	42.874	86	42.874	93	42.874	93	42.868	81
42.907	80	42.907	87	42.907	82	42.907	96	42.907	99	42.907	101	42.907	101	42.901	77
42.94	71	42.94	83	42.94	81	42.94	89	42.94	100	42.94	93	42.94	93	42.934	72
42.973	78	42.973	80	42.973	84	42.973	81	42.973	103	42.973	88	42.973	88	42.967	74
43.006	88	43.006	83	43.006	83	43.006	80	43.006	112	43.006	90	43.006	90	43	76
43.039	90	43.039	88	43.039	84	43.039	73	43.039	103	43.039	86	43.039	86	43.033	78
43.072	82	43.072	81	43.072	100	43.072	70	43.072	91	43.072	81	43.072	81	43.066	78
43.105	78	43.105	75	43.105	93	43.105	75	43.105	93	43.105	70	43.105	70	43.099	78
43.138	75	43.138	80	43.138	87	43.138	86	43.138	91	43.138	72	43.138	72	43.132	81
43.171	81	43.171	77	43.171	85	43.171	89	43.171	88	43.171	81	43.171	81	43.165	84
43.204	92	43.204	84	43.204	81	43.204	94	43.204	91	43.204	70	43.204	70	43.198	79
43.237	86	43.237	86	43.237	76	43.237	94	43.237	90	43.237	80	43.237	80	43.231	89
43.27	83	43.27	77	43.27	82	43.27	75	43.27	71	43.27	87	43.27	87	43.264	91
43.303	80	43.303	73	43.303	84	43.303	68	43.303	77	43.303	87	43.303	87	43.297	82
43.336	89	43.336	78	43.336	72	43.336	81	43.336	89	43.336	91	43.336	91	43.33	87
43.369	87	43.369	76	43.369	76	43.369	82	43.369	78	43.369	97	43.369	97	43.363	75
43.402	89	43.402	70	43.402	81	43.402	92	43.402	77	43.402	86	43.402	86	43.396	82
43.435	77	43.435	75	43.435	84	43.435	83	43.435	82	43.435	72	43.435	72	43.429	77
43.468	76	43.468	79	43.468	80	43.468	84	43.468	75	43.468	71	43.468	71	43.462	77
43.501	69	43.501	84	43.501	81	43.501	84	43.501	80	43.501	76	43.501	76	43.495	71
43.534	67	43.534	74	43.534	85	43.534	80	43.534	106	43.534	83	43.534	83	43.528	77
43.567	76	43.567	73	43.567	64	43.567	72	43.567	93	43.567	78	43.567	78	43.561	69
43.6	79	43.6	89	43.6	76	43.6	83	43.6	66	43.6	65	43.6	65	43.594	67
43.633	83	43.633	72	43.633	68	43.633	69	43.633	72	43.633	88	43.633	88	43.627	62
43.666	77	43.666	64	43.666	76	43.666	80	43.666	84	43.666	79	43.666	79	43.66	75
43.699	67	43.699	84	43.699	91	43.699	99	43.699	84	43.699	86	43.699	86	43.693	75
43.732	78	43.732	85	43.732	81	43.732	90	43.732	76	43.732	89	43.732	89	43.726	92
43.765	79	43.765	71	43.765	92	43.765	86	43.765	75	43.765	87	43.765	87	43.759	83
43.798	79	43.798	73	43.798	76	43.798	82	43.798	73	43.798	90	43.798	90	43.792	86
43.831	84	43.831	68	43.831	76	43.831	77	43.831	88	43.831	77	43.831	77	43.825	94
43.864	77	43.864	69	43.864	83	43.864	82	43.864	78	43.864	94	43.864	94	43.858	91
43.897	79	43.897	87	43.897	68	43.897	92	43.897	94	43.897	103	43.897	103	43.891	91
43.93	82	43.93	69	43.93	70	43.93	76	43.93	87	43.93	92	43.93	92	43.924	93
43.963	77	43.963	72	43.963	61	43.963	77	43.963	80	43.963	88	43.963	88	43.957	86
43.996	74	43.996	84	43.996	78	43.996	99	43.996	88	43.996	96	43.996	96	43.99	86
44.029	81	44.029	75	44.029	95	44.029	86	44.029	75	44.029	95	44.029	95	44.023	85
44.062	83	44.062	67	44.062	71	44.062	85	44.062	96	44.062	96	44.062	96	44.056	102
44.095	75	44.095	76	44.095	90	44.095	88	44.095	114	44.095	96	44.095	96	44.089	101
44.128	85	44.128	88	44.128	90	44.128	84	44.128	115	44.128	110	44.128	110	44.122	88
44.161	77	44.161	79	44.161	86	44.161	118	44.161	97	44.161	96	44.161	96	44.155	94
44.194	94	44.194	85	44.194	100	44.194	120	44.194	108	44.194	105	44.194	105	44.188	116
44.227	81	44.227	73	44.227	106	44.227	98	44.227	120	44.227	79	44.227	79	44.221	146
44.26	81	44.26	92	44.26	99	44.26	116	44.26	120	44.26	80	44.26	80	44.254	125
44.293	71	44.293	94	44.293	116	44.293	122	44.293	117	44.293	79	44.293	79	44.287	119
44.326	82	44.326	113	44.326	106	44.326	86	44.326	126	44.326	89	44.326	89	44.32	144
44.359	83	44.359	91	44.359	130	44.359	88	44.359	102	44.359	97	44.359	97	44.353	136
44.392	109	44.392	82	44.392	113	44.392	94	44.392	92	44.392	85	44.392	85	44.386	93
44.425	106	44.425	89	44.425	88	44.425	91	44.425	89	44.425	79	44.425	79	44.419	87
44.458	91	44.458	97	44.458	96	44.458	96	44.458	103	44.458	90	44.458	90	44.452	82
44.491	81	44.491	91	44.491	94	44.491	83	44.491	98	44.491	89	44.491	89	44.485	75
44.524	83	44.524	79	44.524	91	44.524	84	44.524	106	44.524	87	44.524	87	44.518	71
44.557	97	44.557	84	44.557	88	44.557	99	44.557	105	44.557	99	44.557	99	44.551	94
44.59	88	44.59	88	44.59	95	44.59	102	44.59	119	44.59	108	44.59	108	44.584	104
44.623	78	44.623	87	44.623	88	44.623	116	44.623	119	44.623	99	44.623	99	44.617	87
44.656	90	44.656	81	44.656	92	44.656	102	44.656	100	44.656	101	44.656	101	44.65	81
44.689	74	44.689	70	44.689	91	44.689	105	44.689	107	44.689	107	44.689	107	44.683	79
44.722	75	44.722	82	44.722	94	44.722	99	44.722	127	44.722	98	44.722	98	44.716	95
44.755	98	44.755	88	44.755	90	44.755	109	44.755	122	44.755	103	44.755	103	44.749	81
44.788	99	44.788	84	44.788	95	44.788	107	44.788	120	44.788	102	44.788	102	44.782	87
44.821	84	44.821	92	44.821	111	44.821	101	44.821	119	44.821	93	44.821	93	44.815	65
44.854	86	44.854	96	44.854	111	44.854	91	44.854	119	44.854	90	44.854	90	44.848	71
44.887	79	44.887	95	44.887	110	44.887	75	44.887	108	44.887	75	44.887	75	44.881	69
44.92	84	44.92	77	44.92	96	44.92	75	44.92	91	44.92	73	44.92	73	44.914	68
44.953	80	44.953	83	44.953	89	44.953	87	44.953	87	44.953	78	44.953	78	44.947	70
44.986	76	44.986	85	44.986	79	44.986	86	44.986	85	44.986	80	44.986	80	44.98	78
45.019	75	45.019	82	45.019	82	45.019	92	45.019	81	45.019	78	45.019	78	45.013	84
45.052	87	45.052	86	45.052	84	45.052	102	45.052	86	45.052	84	45.052	84	45.046	79
45.085	86	45.085	92	45.085	73	45.085	95	45.085	90	45.085	90	45.085	90	45.079	88
45.118	77	45.118	91	45.118	85	45.118	94	45.118	90	45.118	87	45.118	87	45.112	83
45.151	79	45.151	69	45.151	88	45.151	114	45.151	93	45.151	99	45.151	99	45.145	91
45.184	84	45.184	76	45.184	84	45.184	103	45.184	78	45.184	103	45.184	103	45.178	101
45.217	94	45.217	81	45.217	84	45.217	117	45.217	85	45.217	105	45.217	105	45.211	103
45.25	100	45.25	89	45.25	91	45.25	138	45.25	105	45.25	124	45.25	124	45.244	107
45.283	90	45.283	95	45.283	95	45.283	162	45.283	114	45.283	136	45.283	136	45.277	133
45.316	94	45.316	96	45.316	96	45.316	233	45.316	127	45.316	155	45.316	155	45.31	180
45.349	99	45.349	103	45.349	118	45.349	344	45.349	132	45.349	231	45.349	231	45.343	268
45.382	106	45.382	124	45.382	130	45.382	464	45.382	146	45.382	350	45.382	350	45.376	408
45.415	129	45.415	156	45.415	142	45.415	597	45.415	193	45.415	455	45.415	455	45.409	550
45.448	187	45.448	238	45.448	191	45.448	696	45.448	336	45.448	467	45.448	467	45.442	542
45.481	279	45.481	373	45.481	295	45.481	679	45.481	606	45.481	418	45.481	418	45.475	392
45.514	406	45.514	565	45.514	474	45.514	622	45.514	819	45.514	411	45.514	411	45.508	309
45.547	535	45.547	625	45.547	621	45.547	560	45.547	735	45.547	381	45.547	381	45.541	330
45.58	540	45.58	495	45.58	568	45.58	464	45.58	577	45.58	316	45.58	316	45.574	294
45.613	456	45.613	424	45.613	452	45.613	350	45.613	609	45.613	250	45.613	250	45.607	184
45.646	391	45.646	435	45.646	454	45.646	251	45.646	605	45.646	182	45.646	182	45.64	125
45.679	351	45.679	399	45.679	429	45.679	204	45.679	435	45.679	147	45.679	147	45.673	109
45.712	315	45.712	261	45.712	307	45.712	154	45.712	255	45.712	113	45.712	113	45.706	103
45.745	225	45.745	174	45.745	204	45.745	124	45.745	201	45.745	101	45.745	101	45.739	104
45.778	146	45.778	158	45.778	173	45.778	102	45.778	173	45.778	96	45.778	96	45.772	92
45.811	117	45.811	121	45.811	136	45.811	92	45.811	118	45.811	89	45.811	89	45.805	82
45.844	102	45.844	98	45.844	124	45.844	110	45.844	87	45.844	88	45.844	88	45.838	82
45.877	94	45.877	82	45.877	113	45.877	96	45.877	79	45.877	100	45.877	100	45.871	90
45.91	99	45.91	100	45.91	97	45.91	91	45.91	86	45.91	84	45.91	84	45.904	84
45.943	87	45.943	100	45.943	87	45.943	84	45.943	76	45.943	72	45.943	72	45.937	94
45.976	81	45.976	85	45.976	83	45.976	94	45.976	73	45.976	82	45.976	82	45.97	85
46.009	74	46.009	72	46.009	83	46.009	88	46.009	78	46.009	73	46.009	73	46.003	82
46.042	90	46.042	80	46.042	87	46.042	85	46.042	94	46.042	69	46.042	69	46.036	82
46.075	81	46.075	90	46.075	84	46.075	87	46.075	99	46.075	85	46.075	85	46.069	82
46.108	89	46.108	79	46.108	77	46.108	89	46.108	78	46.108	95	46.108	95	46.102	94
46.141	77	46.141	92	46.141	69	46.141	87	46.141	85	46.141	77	46.141	77	46.135	78
46.174	92	46.174	82	46.174	71	46.174	91	46.174	87	46.174	76	46.174	76	46.168	79
46.207	97	46.207	74	46.207	86	46.207	87	46.207	86	46.207	68	46.207	68	46.201	78
46.24	85	46.24	72	46.24	87	46.24	95	46.24	87	46.24	67	46.24	67	46.234	84
46.273	79	46.273	78	46.273	83	46.273	86	46.273	80	46.273	66	46.273	66	46.267	93
46.306	85	46.306	85	46.306	78	46.306	76	46.306	90	46.306	79	46.306	79	46.3	84
46.339	76	46.339	84	46.339	70	46.339	96	46.339	81	46.339	76	46.339	76	46.333	74
46.372	66	46.372	73	46.372	78	46.372	98	46.372	92	46.372	88	46.372	88	46.366	88
46.405	76	46.405	90	46.405	86	46.405	110	46.405	74	46.405	100	46.405	100	46.399	75
46.438	87	46.438	92	46.438	78	46.438	78	46.438	93	46.438	74	46.438	74	46.432	75
46.471	79	46.471	86	46.471	86	46.471	88	46.471	94	46.471	77	46.471	77	46.465	73
46.504	66	46.504	77	46.504	94	46.504	92	46.504	82	46.504	83	46.504	83	46.498	90
46.537	78	46.537	81	46.537	74	46.537	82	46.537	90	46.537	77	46.537	77	46.531	85
46.57	81	46.57	85	46.57	88	46.57	96	46.57	80	46.57	77	46.57	77	46.564	80
46.603	65	46.603	68	46.603	97	46.603	71	46.603	78	46.603	80	46.603	80	46.597	69
46.636	69	46.636	77	46.636	77	46.636	81	46.636	88	46.636	74	46.636	74	46.63	70
46.669	77	46.669	60	46.669	75	46.669	87	46.669	84	46.669	75	46.669	75	46.663	90
46.702	70	46.702	77	46.702	86	46.702	93	46.702	77	46.702	68	46.702	68	46.696	79
46.735	90	46.735	70	46.735	100	46.735	76	46.735	68	46.735	87	46.735	87	46.729	87
46.768	96	46.768	81	46.768	63	46.768	65	46.768	87	46.768	87	46.768	87	46.762	83
46.801	80	46.801	71	46.801	78	46.801	79	46.801	73	46.801	79	46.801	79	46.795	84
46.834	67	46.834	90	46.834	75	46.834	80	46.834	80	46.834	65	46.834	65	46.828	74
46.867	88	46.867	97	46.867	84	46.867	94	46.867	80	46.867	92	46.867	92	46.861	111
46.9	98	46.9	76	46.9	68	46.9	118	46.9	85	46.9	83	46.9	83	46.894	101
46.933	87	46.933	89	46.933	76	46.933	100	46.933	89	46.933	72	46.933	72	46.927	109
46.966	81	46.966	97	46.966	98	46.966	82	46.966	105	46.966	69	46.966	69	46.96	80
46.999	115	46.999	105	46.999	106	46.999	109	46.999	98	46.999	93	46.999	93	46.993	115
47.032	123	47.032	91	47.032	94	47.032	102	47.032	77	47.032	94	47.032	94	47.026	115
47.065	109	47.065	94	47.065	107	47.065	95	47.065	79	47.065	87	47.065	87	47.059	118
47.098	104	47.098	88	47.098	98	47.098	98	47.098	95	47.098	79	47.098	79	47.092	114
47.131	121	47.131	103	47.131	106	47.131	107	47.131	105	47.131	86	47.131	86	47.125	131
47.164	149	47.164	97	47.164	107	47.164	144	47.164	121	47.164	114	47.164	114	47.158	179
47.197	133	47.197	117	47.197	110	47.197	218	47.197	94	47.197	169	47.197	169	47.191	265
47.23	134	47.23	105	47.23	118	47.23	312	47.23	107	47.23	214	47.23	214	47.224	402
47.263	153	47.263	124	47.263	117	47.263	408	47.263	136	47.263	288	47.263	288	47.257	615
47.296	180	47.296	188	47.296	159	47.296	492	47.296	192	47.296	364	47.296	364	47.29	812
47.329	238	47.329	304	47.329	226	47.329	459	47.329	324	47.329	327	47.329	327	47.323	633
47.362	435	47.362	489	47.362	379	47.362	380	47.362	509	47.362	256	47.362	256	47.356	419
47.395	605	47.395	726	47.395	626	47.395	372	47.395	492	47.395	237	47.395	237	47.389	407
47.428	774	47.428	673	47.428	746	47.428	316	47.428	333	47.428	229	47.428	229	47.422	431
47.461	703	47.461	428	47.461	468	47.461	243	47.461	283	47.461	174	47.461	174	47.455	322
47.494	545	47.494	406	47.494	350	47.494	186	47.494	340	47.494	129	47.494	129	47.488	195
47.527	520	47.527	451	47.527	434	47.527	146	47.527	282	47.527	111	47.527	111	47.521	156
47.56	501	47.56	341	47.56	413	47.56	124	47.56	193	47.56	103	47.56	103	47.554	141
47.593	395	47.593	207	47.593	267	47.593	125	47.593	138	47.593	98	47.593	98	47.587	157
47.626	275	47.626	150	47.626	169	47.626	142	47.626	119	47.626	92	47.626	92	47.62	175
47.659	192	47.659	120	47.659	132	47.659	174	47.659	125	47.659	106	47.659	106	47.653	206
47.692	144	47.692	115	47.692	126	47.692	223	47.692	138	47.692	134	47.692	134	47.686	290
47.725	134	47.725	128	47.725	115	47.725	305	47.725	131	47.725	201	47.725	201	47.719	394
47.758	140	47.758	125	47.758	128	47.758	388	47.758	159	47.758	270	47.758	270	47.752	575
47.791	161	47.791	164	47.791	168	47.791	463	47.791	200	47.791	285	47.791	285	47.785	777
47.824	198	47.824	237	47.824	215	47.824	503	47.824	284	47.824	253	47.824	253	47.818	724
47.857	256	47.857	340	47.857	298	47.857	448	47.857	405	47.857	210	47.857	210	47.851	539
47.89	353	47.89	397	47.89	455	47.89	362	47.89	445	47.89	173	47.89	173	47.884	492
47.923	423	47.923	375	47.923	517	47.923	304	47.923	342	47.923	160	47.923	160	47.917	477
47.956	410	47.956	327	47.956	420	47.956	273	47.956	257	47.956	142	47.956	142	47.95	367
47.989	373	47.989	279	47.989	337	47.989	202	47.989	244	47.989	115	47.989	115	47.983	217
48.022	323	48.022	267	48.022	337	48.022	130	48.022	229	48.022	97	48.022	97	48.016	141
48.055	295	48.055	244	48.055	327	48.055	105	48.055	168	48.055	91	48.055	91	48.049	121
48.088	264	48.088	156	48.088	239	48.088	90	48.088	117	48.088	83	48.088	83	48.082	106
48.121	210	48.121	99	48.121	150	48.121	88	48.121	109	48.121	80	48.121	80	48.115	104
48.154	160	48.154	95	48.154	117	48.154	86	48.154	98	48.154	81	48.154	81	48.148	95
48.187	126	48.187	92	48.187	97	48.187	83	48.187	89	48.187	71	48.187	71	48.181	90
48.22	117	48.22	91	48.22	80	48.22	94	48.22	87	48.22	71	48.22	71	48.214	97
48.253	98	48.253	84	48.253	80	48.253	104	48.253	84	48.253	79	48.253	79	48.247	97
48.286	92	48.286	71	48.286	90	48.286	98	48.286	87	48.286	80	48.286	80	48.28	87
48.319	90	48.319	66	48.319	93	48.319	99	48.319	95	48.319	88	48.319	88	48.313	84
48.352	78	48.352	76	48.352	81	48.352	104	48.352	91	48.352	100	48.352	100	48.346	81
48.385	78	48.385	76	48.385	71	48.385	91	48.385	90	48.385	98	48.385	98	48.379	83
48.418	75	48.418	90	48.418	81	48.418	99	48.418	90	48.418	102	48.418	102	48.412	86
48.451	79	48.451	106	48.451	84	48.451	99	48.451	104	48.451	91	48.451	91	48.445	82
48.484	91	48.484	99	48.484	96	48.484	104	48.484	117	48.484	100	48.484	100	48.478	92
48.517	98	48.517	102	48.517	86	48.517	117	48.517	102	48.517	90	48.517	90	48.511	96
48.55	94	48.55	101	48.55	90	48.55	116	48.55	97	48.55	86	48.55	86	48.544	103
48.583	82	48.583	94	48.583	92	48.583	121	48.583	109	48.583	98	48.583	98	48.577	119
48.616	103	48.616	107	48.616	103	48.616	129	48.616	126	48.616	89	48.616	89	48.61	144
48.649	99	48.649	112	48.649	110	48.649	143	48.649	96	48.649	110	48.649	110	48.643	184
48.682	107	48.682	91	48.682	114	48.682	186	48.682	103	48.682	149	48.682	149	48.676	224
48.715	120	48.715	95	48.715	123	48.715	260	48.715	118	48.715	201	48.715	201	48.709	336
48.748	138	48.748	129	48.748	127	48.748	310	48.748	140	48.748	212	48.748	212	48.742	515
48.781	166	48.781	186	48.781	146	48.781	346	48.781	177	48.781	227	48.781	227	48.775	625
48.814	207	48.814	254	48.814	208	48.814	308	48.814	270	48.814	220	48.814	220	48.808	474
48.847	276	48.847	325	48.847	271	48.847	286	48.847	334	48.847	173	48.847	173	48.841	326
48.88	350	48.88	431	48.88	401	48.88	250	48.88	348	48.88	172	48.88	172	48.874	368
48.913	427	48.913	380	48.913	407	48.913	226	48.913	245	48.913	177	48.913	177	48.907	387
48.946	416	48.946	272	48.946	319	48.946	193	48.946	211	48.946	119	48.946	119	48.94	273
48.979	351	48.979	264	48.979	247	48.979	163	48.979	212	48.979	106	48.979	106	48.973	184
49.012	310	49.012	235	49.012	264	49.012	136	49.012	203	49.012	101	49.012	101	49.006	129
49.045	280	49.045	198	49.045	280	49.045	89	49.045	112	49.045	82	49.045	82	49.039	101
49.078	266	49.078	160	49.078	179	49.078	108	49.078	108	49.078	86	49.078	86	49.072	113
49.111	180	49.111	103	49.111	138	49.111	99	49.111	96	49.111	89	49.111	89	49.105	96
49.144	144	49.144	98	49.144	106	49.144	98	49.144	92	49.144	80	49.144	80	49.138	77
49.177	113	49.177	87	49.177	98	49.177	92	49.177	80	49.177	84	49.177	84	49.171	67
49.21	103	49.21	78	49.21	90	49.21	87	49.21	104	49.21	86	49.21	86	49.204	77
49.243	96	49.243	97	49.243	84	49.243	105	49.243	97	49.243	89	49.243	89	49.237	113
49.276	94	49.276	92	49.276	76	49.276	87	49.276	96	49.276	90	49.276	90	49.27	91
49.309	105	49.309	80	49.309	83	49.309	103	49.309	95	49.309	98	49.309	98	49.303	115
49.342	98	49.342	78	49.342	83	49.342	129	49.342	105	49.342	126	49.342	126	49.336	147
49.375	81	49.375	93	49.375	84	49.375	159	49.375	75	49.375	139	49.375	139	49.369	156
49.408	98	49.408	100	49.408	108	49.408	207	49.408	104	49.408	168	49.408	168	49.402	211
49.441	104	49.441	110	49.441	128	49.441	236	49.441	176	49.441	196	49.441	196	49.435	270
49.474	99	49.474	161	49.474	130	49.474	219	49.474	193	49.474	173	49.474	173	49.468	254
49.507	131	49.507	232	49.507	136	49.507	183	49.507	239	49.507	136	49.507	136	49.501	193
49.54	131	49.54	264	49.54	219	49.54	160	49.54	277	49.54	125	49.54	125	49.534	171
49.573	150	49.573	226	49.573	249	49.573	142	49.573	181	49.573	130	49.573	130	49.567	194
49.606	197	49.606	193	49.606	233	49.606	130	49.606	168	49.606	124	49.606	124	49.6	168
49.639	173	49.639	183	49.639	157	49.639	111	49.639	179	49.639	91	49.639	91	49.633	112
49.672	149	49.672	149	49.672	147	49.672	97	49.672	168	49.672	84	49.672	84	49.666	111
49.705	135	49.705	146	49.705	183	49.705	95	49.705	125	49.705	71	49.705	71	49.699	107
49.738	124	49.738	121	49.738	125	49.738	95	49.738	84	49.738	71	49.738	71	49.732	70
49.771	122	49.771	112	49.771	106	49.771	89	49.771	88	49.771	77	49.771	77	49.765	66
49.804	101	49.804	89	49.804	96	49.804	84	49.804	78	49.804	88	49.804	88	49.798	76
49.837	106	49.837	79	49.837	87	49.837	81	49.837	63	49.837	72	49.837	72	49.831	83
49.87	83	49.87	67	49.87	85	49.87	73	49.87	79	49.87	65	49.87	65	49.864	81
49.903	86	49.903	72	49.903	87	49.903	93	49.903	78	49.903	71	49.903	71	49.897	80
49.936	77	49.936	72	49.936	84	49.936	89	49.936	72	49.936	66	49.936	66	49.93	78
49.969	83	49.969	73	49.969	86	49.969	85	49.969	71	49.969	74	49.969	74	49.963	75
50.002	94	50.002	72	50.002	78	50.002	77	50.002	75	50.002	83	50.002	83	49.996	66
50.035	87	50.035	64	50.035	70	50.035	80	50.035	84	50.035	78	50.035	78	50.029	79
50.068	86	50.068	66	50.068	73	50.068	88	50.068	75	50.068	61	50.068	61	50.062	83
50.101	80	50.101	74	50.101	71	50.101	78	50.101	70	50.101	64	50.101	64	50.095	89
50.134	77	50.134	81	50.134	76	50.134	75	50.134	70	50.134	68	50.134	68	50.128	82
50.167	80	50.167	73	50.167	72	50.167	71	50.167	76	50.167	75	50.167	75	50.161	79
50.2	71	50.2	75	50.2	72	50.2	75	50.2	70	50.2	72	50.2	72	50.194	78
50.233	78	50.233	76	50.233	82	50.233	83	50.233	60	50.233	72	50.233	72	50.227	82
50.266	84	50.266	82	50.266	76	50.266	73	50.266	66	50.266	68	50.266	68	50.26	89
50.299	85	50.299	81	50.299	78	50.299	78	50.299	76	50.299	70	50.299	70	50.293	86
50.332	75	50.332	72	50.332	74	50.332	79	50.332	82	50.332	67	50.332	67	50.326	71
50.365	69	50.365	60	50.365	69	50.365	82	50.365	79	50.365	73	50.365	73	50.359	77
50.398	75	50.398	75	50.398	74	50.398	80	50.398	79	50.398	74	50.398	74	50.392	86
50.431	71	50.431	84	50.431	72	50.431	60	50.431	80	50.431	68	50.431	68	50.425	82
50.464	59	50.464	72	50.464	69	50.464	66	50.464	79	50.464	68	50.464	68	50.458	92
50.497	63	50.497	72	50.497	79	50.497	86	50.497	75	50.497	67	50.497	67	50.491	87
50.53	75	50.53	76	50.53	88	50.53	88	50.53	63	50.53	73	50.53	73	50.524	76
50.563	79	50.563	77	50.563	82	50.563	76	50.563	62	50.563	71	50.563	71	50.557	77
50.596	81	50.596	82	50.596	70	50.596	72	50.596	68	50.596	73	50.596	73	50.59	82
50.629	76	50.629	68	50.629	64	50.629	81	50.629	73	50.629	73	50.629	73	50.623	88
50.662	73	50.662	61	50.662	68	50.662	85	50.662	71	50.662	81	50.662	81	50.656	89
50.695	80	50.695	72	50.695	71	50.695	74	50.695	69	50.695	77	50.695	77	50.689	79
50.728	80	50.728	75	50.728	73	50.728	60	50.728	70	50.728	59	50.728	59	50.722	78
50.761	80	50.761	80	50.761	77	50.761	65	50.761	68	50.761	73	50.761	73	50.755	95
50.794	81	50.794	78	50.794	76	50.794	86	50.794	73	50.794	83	50.794	83	50.788	93
50.827	77	50.827	76	50.827	80	50.827	88	50.827	76	50.827	82	50.827	82	50.821	73
50.86	72	50.86	75	50.86	81	50.86	80	50.86	68	50.86	85	50.86	85	50.854	80
50.893	77	50.893	69	50.893	74	50.893	93	50.893	61	50.893	89	50.893	89	50.887	99
50.926	90	50.926	84	50.926	78	50.926	101	50.926	75	50.926	101	50.926	101	50.92	103
50.959	91	50.959	100	50.959	96	50.959	110	50.959	90	50.959	113	50.959	113	50.953	114
50.992	101	50.992	91	50.992	104	50.992	119	50.992	92	50.992	120	50.992	120	50.986	126
51.025	103	51.025	78	51.025	93	51.025	135	51.025	94	51.025	131	51.025	131	51.019	139
51.058	96	51.058	93	51.058	87	51.058	200	51.058	95	51.058	160	51.058	160	51.052	181
51.091	95	51.091	104	51.091	104	51.091	267	51.091	103	51.091	214	51.091	214	51.085	263
51.124	132	51.124	114	51.124	128	51.124	341	51.124	148	51.124	297	51.124	297	51.118	379
51.157	164	51.157	175	51.157	158	51.157	398	51.157	193	51.157	347	51.157	347	51.151	568
51.19	218	51.19	267	51.19	204	51.19	406	51.19	274	51.19	331	51.19	331	51.184	574
51.223	316	51.223	429	51.223	311	51.223	384	51.223	400	51.223	306	51.223	306	51.217	359
51.256	523	51.256	677	51.256	474	51.256	325	51.256	505	51.256	252	51.256	252	51.25	272
51.289	777	51.289	756	51.289	613	51.289	304	51.289	393	51.289	238	51.289	238	51.283	353
51.322	861	51.322	524	51.322	481	51.322	273	51.322	252	51.322	242	51.322	242	51.316	339
51.355	699	51.355	370	51.355	365	51.355	238	51.355	238	51.355	179	51.355	179	51.349	199
51.388	547	51.388	426	51.388	325	51.388	215	51.388	297	51.388	149	51.388	149	51.382	161
51.421	537	51.421	445	51.421	365	51.421	164	51.421	230	51.421	134	51.421	134	51.415	172
51.454	520	51.454	320	51.454	306	51.454	129	51.454	171	51.454	135	51.454	135	51.448	154
51.487	370	51.487	192	51.487	196	51.487	131	51.487	136	51.487	103	51.487	103	51.481	149
51.52	230	51.52	151	51.52	174	51.52	123	51.52	129	51.52	100	51.52	100	51.514	111
51.553	191	51.553	142	51.553	150	51.553	114	51.553	141	51.553	94	51.553	94	51.547	140
51.586	161	51.586	138	51.586	147	51.586	124	51.586	108	51.586	78	51.586	78	51.58	139
51.619	159	51.619	125	51.619	129	51.619	100	51.619	100	51.619	84	51.619	84	51.613	140
51.652	120	51.652	103	51.652	115	51.652	94	51.652	118	51.652	84	51.652	84	51.646	128
51.685	124	51.685	99	51.685	117	51.685	91	51.685	109	51.685	77	51.685	77	51.679	105
51.718	117	51.718	99	51.718	122	51.718	90	51.718	93	51.718	82	51.718	82	51.712	93
51.751	136	51.751	102	51.751	89	51.751	96	51.751	89	51.751	77	51.751	77	51.745	108
51.784	123	51.784	86	51.784	105	51.784	95	51.784	76	51.784	91	51.784	91	51.778	96
51.817	114	51.817	86	51.817	87	51.817	100	51.817	90	51.817	90	51.817	90	51.811	93
51.85	114	51.85	100	51.85	90	51.85	134	51.85	88	51.85	114	51.85	114	51.844	144
51.883	90	51.883	98	51.883	98	51.883	169	51.883	91	51.883	165	51.883	165	51.877	170
51.916	110	51.916	97	51.916	94	51.916	212	51.916	86	51.916	209	51.916	209	51.91	277
51.949	118	51.949	116	51.949	119	51.949	271	51.949	125	51.949	190	51.949	190	51.943	409
51.982	149	51.982	169	51.982	116	51.982	271	51.982	183	51.982	179	51.982	179	51.976	445
52.015	217	52.015	225	52.015	221	52.015	228	52.015	253	52.015	157	52.015	157	52.009	242
52.048	293	52.048	354	52.048	319	52.048	230	52.048	340	52.048	146	52.048	146	52.042	211
52.081	380	52.081	354	52.081	363	52.081	193	52.081	220	52.081	157	52.081	157	52.075	233
52.114	374	52.114	247	52.114	306	52.114	178	52.114	145	52.114	144	52.114	144	52.108	254
52.147	285	52.147	187	52.147	202	52.147	164	52.147	186	52.147	114	52.147	114	52.141	143
52.18	274	52.18	210	52.18	206	52.18	113	52.18	195	52.18	92	52.18	92	52.174	110
52.213	265	52.213	251	52.213	236	52.213	104	52.213	131	52.213	84	52.213	84	52.207	107
52.246	244	52.246	173	52.246	213	52.246	100	52.246	112	52.246	80	52.246	80	52.24	87
52.279	199	52.279	125	52.279	124	52.279	78	52.279	100	52.279	66	52.279	66	52.273	71
52.312	135	52.312	101	52.312	90	52.312	80	52.312	72	52.312	75	52.312	75	52.306	83
52.345	116	52.345	91	52.345	86	52.345	81	52.345	81	52.345	75	52.345	75	52.339	85
52.378	94	52.378	105	52.378	79	52.378	79	52.378	87	52.378	70	52.378	70	52.372	103
52.411	99	52.411	80	52.411	76	52.411	93	52.411	85	52.411	78	52.411	78	52.405	98
52.444	92	52.444	70	52.444	91	52.444	114	52.444	84	52.444	81	52.444	81	52.438	125
52.477	93	52.477	91	52.477	89	52.477	120	52.477	97	52.477	77	52.477	77	52.471	134
52.51	97	52.51	90	52.51	97	52.51	98	52.51	80	52.51	87	52.51	87	52.504	124
52.543	81	52.543	109	52.543	116	52.543	103	52.543	94	52.543	87	52.543	87	52.537	104
52.576	87	52.576	115	52.576	126	52.576	109	52.576	103	52.576	96	52.576	96	52.57	103
52.609	107	52.609	102	52.609	122	52.609	95	52.609	94	52.609	91	52.609	91	52.603	92
52.642	102	52.642	94	52.642	109	52.642	104	52.642	87	52.642	96	52.642	96	52.636	94
52.675	93	52.675	89	52.675	102	52.675	87	52.675	94	52.675	93	52.675	93	52.669	94
52.708	99	52.708	97	52.708	97	52.708	90	52.708	94	52.708	90	52.708	90	52.702	70
52.741	86	52.741	85	52.741	101	52.741	105	52.741	91	52.741	98	52.741	98	52.735	62
52.774	84	52.774	98	52.774	91	52.774	98	52.774	98	52.774	101	52.774	101	52.768	78
52.807	86	52.807	90	52.807	86	52.807	108	52.807	94	52.807	107	52.807	107	52.801	79
52.84	83	52.84	75	52.84	79	52.84	109	52.84	108	52.84	99	52.84	99	52.834	75
52.873	73	52.873	80	52.873	91	52.873	99	52.873	129	52.873	115	52.873	115	52.867	71
52.906	62	52.906	83	52.906	96	52.906	111	52.906	132	52.906	110	52.906	110	52.9	73
52.939	69	52.939	71	52.939	102	52.939	108	52.939	123	52.939	104	52.939	104	52.933	74
52.972	68	52.972	74	52.972	88	52.972	111	52.972	120	52.972	93	52.972	93	52.966	75
53.005	67	53.005	76	53.005	89	53.005	105	53.005	114	53.005	90	53.005	90	52.999	82
53.038	66	53.038	82	53.038	104	53.038	94	53.038	106	53.038	82	53.038	82	53.032	70
53.071	62	53.071	92	53.071	94	53.071	87	53.071	88	53.071	83	53.071	83	53.065	75
53.104	65	53.104	91	53.104	88	53.104	84	53.104	73	53.104	89	53.104	89	53.098	79
53.137	71	53.137	78	53.137	88	53.137	75	53.137	83	53.137	86	53.137	86	53.131	74
53.17	79	53.17	79	53.17	91	53.17	67	53.17	80	53.17	76	53.17	76	53.164	80
53.203	75	53.203	79	53.203	81	53.203	74	53.203	78	53.203	74	53.203	74	53.197	74
53.236	72	53.236	72	53.236	74	53.236	78	53.236	76	53.236	79	53.236	79	53.23	71
53.269	66	53.269	68	53.269	73	53.269	78	53.269	76	53.269	76	53.269	76	53.263	73
53.302	63	53.302	67	53.302	73	53.302	76	53.302	78	53.302	71	53.302	71	53.296	77
53.335	65	53.335	65	53.335	76	53.335	69	53.335	75	53.335	75	53.335	75	53.329	74
53.368	79	53.368	66	53.368	69	53.368	79	53.368	81	53.368	88	53.368	88	53.362	76
53.401	81	53.401	74	53.401	64	53.401	90	53.401	79	53.401	94	53.401	94	53.395	84
53.434	69	53.434	77	53.434	68	53.434	85	53.434	80	53.434	99	53.434	99	53.428	75
53.467	71	53.467	81	53.467	70	53.467	99	53.467	85	53.467	103	53.467	103	53.461	71
53.5	66	53.5	91	53.5	69	53.5	111	53.5	97	53.5	89	53.5	89	53.494	68
53.533	76	53.533	90	53.533	79	53.533	112	53.533	113	53.533	87	53.533	87	53.527	66
53.566	79	53.566	83	53.566	87	53.566	107	53.566	95	53.566	89	53.566	89	53.56	73
53.599	71	53.599	80	53.599	84	53.599	85	53.599	93	53.599	90	53.599	90	53.593	85
53.632	75	53.632	83	53.632	85	53.632	85	53.632	104	53.632	101	53.632	101	53.626	76
53.665	73	53.665	85	53.665	93	53.665	94	53.665	104	53.665	90	53.665	90	53.659	78
53.698	72	53.698	82	53.698	82	53.698	104	53.698	97	53.698	96	53.698	96	53.692	96
53.731	79	53.731	74	53.731	86	53.731	105	53.731	99	53.731	100	53.731	100	53.725	100
53.764	92	53.764	81	53.764	88	53.764	113	53.764	103	53.764	110	53.764	110	53.758	115
53.797	93	53.797	112	53.797	99	53.797	124	53.797	109	53.797	126	53.797	126	53.791	122
53.83	91	53.83	122	53.83	124	53.83	118	53.83	123	53.83	113	53.83	113	53.824	102
53.863	128	53.863	132	53.863	125	53.863	111	53.863	133	53.863	109	53.863	109	53.857	97
53.896	145	53.896	136	53.896	138	53.896	95	53.896	127	53.896	111	53.896	111	53.89	101
53.929	130	53.929	110	53.929	120	53.929	99	53.929	144	53.929	100	53.929	100	53.923	96
53.962	122	53.962	106	53.962	103	53.962	94	53.962	124	53.962	94	53.962	94	53.956	69
53.995	105	53.995	109	53.995	111	53.995	88	53.995	105	53.995	101	53.995	101	53.989	59
54.028	91	54.028	114	54.028	96	54.028	91	54.028	102	54.028	107	54.028	107	54.022	65
54.061	109	54.061	94	54.061	89	54.061	92	54.061	91	54.061	104	54.061	104	54.055	68
54.094	84	54.094	94	54.094	101	54.094	86	54.094	102	54.094	120	54.094	120	54.088	69
54.127	91	54.127	87	54.127	70	54.127	91	54.127	111	54.127	102	54.127	102	54.121	76
54.16	76	54.16	79	54.16	74	54.16	102	54.16	108	54.16	95	54.16	95	54.154	78
54.193	81	54.193	75	54.193	97	54.193	89	54.193	112	54.193	95	54.193	95	54.187	77
54.226	69	54.226	92	54.226	92	54.226	87	54.226	110	54.226	92	54.226	92	54.22	80
54.259	65	54.259	86	54.259	97	54.259	106	54.259	83	54.259	84	54.259	84	54.253	74
54.292	66	54.292	75	54.292	78	54.292	98	54.292	98	54.292	80	54.292	80	54.286	58
54.325	60	54.325	78	54.325	65	54.325	94	54.325	96	54.325	78	54.325	78	54.319	70
54.358	68	54.358	73	54.358	67	54.358	93	54.358	105	54.358	97	54.358	97	54.352	88
54.391	58	54.391	64	54.391	74	54.391	80	54.391	88	54.391	97	54.391	97	54.385	82
54.424	64	54.424	64	54.424	73	54.424	71	54.424	77	54.424	87	54.424	87	54.418	55
54.457	68	54.457	72	54.457	94	54.457	91	54.457	69	54.457	92	54.457	92	54.451	53
54.49	77	54.49	63	54.49	64	54.49	86	54.49	76	54.49	105	54.49	105	54.484	90
54.523	67	54.523	76	54.523	74	54.523	75	54.523	85	54.523	91	54.523	91	54.517	62
54.556	69	54.556	71	54.556	75	54.556	78	54.556	67	54.556	110	54.556	110	54.55	63
54.589	77	54.589	75	54.589	84	54.589	75	54.589	76	54.589	105	54.589	105	54.583	71
54.622	77	54.622	75	54.622	84	54.622	74	54.622	95	54.622	95	54.622	95	54.616	74
54.655	54	54.655	70	54.655	70	54.655	81	54.655	80	54.655	106	54.655	106	54.649	67
54.688	66	54.688	73	54.688	66	54.688	86	54.688	71	54.688	98	54.688	98	54.682	65
54.721	77	54.721	75	54.721	75	54.721	74	54.721	96	54.721	100	54.721	100	54.715	63
54.754	65	54.754	59	54.754	59	54.754	86	54.754	74	54.754	107	54.754	107	54.748	73
54.787	69	54.787	68	54.787	75	54.787	80	54.787	78	54.787	104	54.787	104	54.781	67
54.82	75	54.82	65	54.82	68	54.82	90	54.82	105	54.82	105	54.82	105	54.814	84
54.853	69	54.853	62	54.853	72	54.853	90	54.853	92	54.853	100	54.853	100	54.847	83
54.886	69	54.886	65	54.886	79	54.886	86	54.886	77	54.886	99	54.886	99	54.88	66
54.919	69	54.919	67	54.919	77	54.919	100	54.919	91	54.919	114	54.919	114	54.913	58
54.952	81	54.952	67	54.952	76	54.952	101	54.952	90	54.952	102	54.952	102	54.946	59
54.985	68	54.985	75	54.985	86	54.985	92	54.985	94	54.985	121	54.985	121	54.979	56
55.018	73	55.018	67	55.018	63	55.018	104	55.018	95	55.018	119	55.018	119	55.012	59
55.051	66	55.051	77	55.051	61	55.051	109	55.051	121	55.051	141	55.051	141	55.045	71
55.084	55	55.084	81	55.084	84	55.084	127	55.084	108	55.084	142	55.084	142	55.078	71
55.117	68	55.117	62	55.117	85	55.117	146	55.117	116	55.117	156	55.117	156	55.111	69
55.15	75	55.15	86	55.15	93	55.15	167	55.15	117	55.15	189	55.15	189	55.144	70
55.183	90	55.183	76	55.183	103	55.183	171	55.183	143	55.183	238	55.183	238	55.177	77
55.216	80	55.216	93	55.216	102	55.216	210	55.216	170	55.216	288	55.216	288	55.21	82
55.249	81	55.249	107	55.249	96	55.249	242	55.249	224	55.249	321	55.249	321	55.243	89
55.282	70	55.282	117	55.282	115	55.282	259	55.282	264	55.282	320	55.282	320	55.276	86
55.315	66	55.315	124	55.315	147	55.315	248	55.315	292	55.315	334	55.315	334	55.309	83
55.348	70	55.348	134	55.348	176	55.348	286	55.348	302	55.348	375	55.348	375	55.342	101
55.381	62	55.381	152	55.381	179	55.381	287	55.381	284	55.381	407	55.381	407	55.375	109
55.414	64	55.414	152	55.414	203	55.414	306	55.414	332	55.414	399	55.414	399	55.408	93
55.447	76	55.447	155	55.447	214	55.447	326	55.447	371	55.447	408	55.447	408	55.441	96
55.48	85	55.48	184	55.48	235	55.48	342	55.48	367	55.48	437	55.48	437	55.474	114
55.513	92	55.513	177	55.513	248	55.513	381	55.513	385	55.513	430	55.513	430	55.507	139
55.546	102	55.546	189	55.546	240	55.546	392	55.546	441	55.546	411	55.546	411	55.54	216
55.579	102	55.579	215	55.579	280	55.579	396	55.579	486	55.579	427	55.579	427	55.573	271
55.612	128	55.612	236	55.612	328	55.612	363	55.612	439	55.612	414	55.612	414	55.606	300
55.645	173	55.645	304	55.645	362	55.645	337	55.645	424	55.645	343	55.645	343	55.639	236
55.678	239	55.678	392	55.678	412	55.678	310	55.678	453	55.678	291	55.678	291	55.672	174
55.711	335	55.711	396	55.711	423	55.711	277	55.711	397	55.711	264	55.711	264	55.705	170
55.744	379	55.744	334	55.744	379	55.744	242	55.744	317	55.744	233	55.744	233	55.738	178
55.777	331	55.777	246	55.777	297	55.777	202	55.777	275	55.777	199	55.777	199	55.771	171
55.81	258	55.81	230	55.81	237	55.81	174	55.81	254	55.81	163	55.81	163	55.804	132
55.843	228	55.843	239	55.843	237	55.843	152	55.843	237	55.843	149	55.843	149	55.837	94
55.876	245	55.876	208	55.876	217	55.876	121	55.876	198	55.876	135	55.876	135	55.87	75
55.909	228	55.909	164	55.909	165	55.909	98	55.909	145	55.909	120	55.909	120	55.903	70
55.942	171	55.942	120	55.942	134	55.942	89	55.942	128	55.942	113	55.942	113	55.936	75
55.975	126	55.975	87	55.975	116	55.975	86	55.975	128	55.975	108	55.975	108	55.969	75
56.008	114	56.008	83	56.008	95	56.008	81	56.008	109	56.008	104	56.008	104	56.002	79
56.041	107	56.041	91	56.041	80	56.041	85	56.041	92	56.041	94	56.041	94	56.035	77
56.074	85	56.074	80	56.074	83	56.074	91	56.074	89	56.074	94	56.074	94	56.068	69
56.107	84	56.107	77	56.107	85	56.107	82	56.107	86	56.107	96	56.107	96	56.101	82
56.14	85	56.14	77	56.14	73	56.14	101	56.14	79	56.14	96	56.14	96	56.134	100
56.173	86	56.173	80	56.173	77	56.173	121	56.173	95	56.173	112	56.173	112	56.167	129
56.206	85	56.206	81	56.206	86	56.206	119	56.206	110	56.206	122	56.206	122	56.2	163
56.239	83	56.239	81	56.239	91	56.239	112	56.239	97	56.239	110	56.239	110	56.233	162
56.272	107	56.272	106	56.272	111	56.272	103	56.272	116	56.272	103	56.272	103	56.266	119
56.305	145	56.305	167	56.305	140	56.305	101	56.305	134	56.305	104	56.305	104	56.299	103
56.338	162	56.338	168	56.338	147	56.338	102	56.338	115	56.338	94	56.338	94	56.332	108
56.371	164	56.371	140	56.371	122	56.371	105	56.371	98	56.371	101	56.371	101	56.365	114
56.404	151	56.404	112	56.404	103	56.404	87	56.404	106	56.404	97	56.404	97	56.398	106
56.437	134	56.437	105	56.437	100	56.437	92	56.437	109	56.437	85	56.437	85	56.431	79
56.47	137	56.47	121	56.47	108	56.47	95	56.47	93	56.47	77	56.47	77	56.464	79
56.503	117	56.503	109	56.503	108	56.503	84	56.503	98	56.503	72	56.503	72	56.497	67
56.536	124	56.536	100	56.536	82	56.536	83	56.536	83	56.536	61	56.536	61	56.53	69
56.569	105	56.569	69	56.569	79	56.569	78	56.569	72	56.569	74	56.569	74	56.563	69
56.602	87	56.602	68	56.602	77	56.602	71	56.602	77	56.602	86	56.602	86	56.596	70
56.635	79	56.635	80	56.635	71	56.635	73	56.635	78	56.635	89	56.635	89	56.629	77
56.668	67	56.668	62	56.668	66	56.668	68	56.668	75	56.668	85	56.668	85	56.662	57
56.701	70	56.701	80	56.701	75	56.701	74	56.701	94	56.701	81	56.701	81	56.695	62
56.734	62	56.734	68	56.734	62	56.734	91	56.734	87	56.734	90	56.734	90	56.728	45
56.767	48	56.767	63	56.767	73	56.767	104	56.767	85	56.767	105	56.767	105	56.761	69
56.8	61	56.8	60	56.8	71	56.8	91	56.8	90	56.8	115	56.8	115	56.794	63
56.833	52	56.833	82	56.833	81	56.833	83	56.833	108	56.833	93	56.833	93	56.827	66
56.866	60	56.866	85	56.866	89	56.866	79	56.866	105	56.866	116	56.866	116	56.86	64
56.899	57	56.899	81	56.899	95	56.899	76	56.899	131	56.899	108	56.899	108	56.893	64
56.932	47	56.932	71	56.932	90	56.932	83	56.932	113	56.932	118	56.932	118	56.926	69
56.965	73	56.965	75	56.965	81	56.965	110	56.965	105	56.965	100	56.965	100	56.959	58
56.998	86	56.998	79	56.998	84	56.998	110	56.998	106	56.998	112	56.998	112	56.992	63
57.031	77	57.031	83	57.031	81	57.031	109	57.031	106	57.031	136	57.031	136	57.025	70
57.064	70	57.064	75	57.064	78	57.064	125	57.064	128	57.064	149	57.064	149	57.058	69
57.097	69	57.097	64	57.097	97	57.097	107	57.097	99	57.097	143	57.097	143	57.091	67
57.13	76	57.13	95	57.13	103	57.13	115	57.13	129	57.13	146	57.13	146	57.124	74
57.163	74	57.163	79	57.163	91	57.163	120	57.163	134	57.163	127	57.163	127	57.157	76
57.196	58	57.196	111	57.196	117	57.196	119	57.196	147	57.196	132	57.196	132	57.19	76
57.229	54	57.229	114	57.229	127	57.229	117	57.229	160	57.229	141	57.229	141	57.223	85
57.262	78	57.262	94	57.262	114	57.262	114	57.262	126	57.262	137	57.262	137	57.256	68
57.295	73	57.295	101	57.295	95	57.295	121	57.295	129	57.295	132	57.295	132	57.289	68
57.328	66	57.328	101	57.328	105	57.328	114	57.328	121	57.328	144	57.328	144	57.322	67
57.361	49	57.361	104	57.361	115	57.361	124	57.361	155	57.361	172	57.361	172	57.355	58
57.394	57	57.394	89	57.394	120	57.394	132	57.394	149	57.394	176	57.394	176	57.388	57
57.427	69	57.427	118	57.427	121	57.427	159	57.427	149	57.427	205	57.427	205	57.421	64
57.46	56	57.46	113	57.46	119	57.46	140	57.46	185	57.46	191	57.46	191	57.454	78
57.493	62	57.493	110	57.493	138	57.493	129	57.493	184	57.493	177	57.493	177	57.487	72
57.526	70	57.526	88	57.526	154	57.526	138	57.526	184	57.526	157	57.526	157	57.52	77
57.559	61	57.559	96	57.559	164	57.559	132	57.559	188	57.559	171	57.559	171	57.553	65
57.592	62	57.592	97	57.592	153	57.592	128	57.592	162	57.592	173	57.592	173	57.586	66
57.625	60	57.625	105	57.625	146	57.625	125	57.625	173	57.625	154	57.625	154	57.619	75
57.658	58	57.658	87	57.658	150	57.658	124	57.658	161	57.658	124	57.658	124	57.652	68
57.691	65	57.691	87	57.691	131	57.691	122	57.691	143	57.691	109	57.691	109	57.685	69
57.724	60	57.724	86	57.724	134	57.724	95	57.724	137	57.724	100	57.724	100	57.718	76
57.757	67	57.757	84	57.757	104	57.757	94	57.757	131	57.757	84	57.757	84	57.751	76
57.79	70	57.79	70	57.79	94	57.79	105	57.79	114	57.79	88	57.79	88	57.784	75
57.823	62	57.823	75	57.823	96	57.823	98	57.823	97	57.823	85	57.823	85	57.817	67
57.856	73	57.856	82	57.856	99	57.856	103	57.856	88	57.856	78	57.856	78	57.85	66
57.889	71	57.889	72	57.889	106	57.889	97	57.889	103	57.889	93	57.889	93	57.883	57
57.922	66	57.922	84	57.922	87	57.922	82	57.922	99	57.922	88	57.922	88	57.916	58
57.955	61	57.955	78	57.955	78	57.955	97	57.955	92	57.955	79	57.955	79	57.949	73
57.988	66	57.988	78	57.988	85	57.988	93	57.988	84	57.988	90	57.988	90	57.982	90
58.021	72	58.021	90	58.021	83	58.021	87	58.021	84	58.021	106	58.021	106	58.015	89
58.054	76	58.054	81	58.054	79	58.054	103	58.054	92	58.054	85	58.054	85	58.048	85
58.087	84	58.087	73	58.087	79	58.087	99	58.087	88	58.087	79	58.087	79	58.081	82
58.12	78	58.12	88	58.12	92	58.12	94	58.12	104	58.12	83	58.12	83	58.114	87
58.153	87	58.153	100	58.153	90	58.153	87	58.153	95	58.153	90	58.153	90	58.147	75
58.186	101	58.186	98	58.186	102	58.186	79	58.186	81	58.186	85	58.186	85	58.18	80
58.219	93	58.219	94	58.219	82	58.219	84	58.219	96	58.219	79	58.219	79	58.213	76
58.252	85	58.252	77	58.252	78	58.252	84	58.252	92	58.252	74	58.252	74	58.246	74
58.285	81	58.285	82	58.285	91	58.285	86	58.285	81	58.285	80	58.285	80	58.279	84
58.318	83	58.318	82	58.318	97	58.318	95	58.318	84	58.318	95	58.318	95	58.312	92
58.351	82	58.351	75	58.351	86	58.351	111	58.351	85	58.351	106	58.351	106	58.345	88
58.384	86	58.384	72	58.384	78	58.384	147	58.384	90	58.384	113	58.384	113	58.378	115
58.417	83	58.417	86	58.417	77	58.417	177	58.417	92	58.417	135	58.417	135	58.411	147
58.45	89	58.45	98	58.45	87	58.45	172	58.45	112	58.45	167	58.45	167	58.444	192
58.483	109	58.483	112	58.483	108	58.483	177	58.483	145	58.483	173	58.483	173	58.477	220
58.516	124	58.516	156	58.516	139	58.516	172	58.516	160	58.516	150	58.516	150	58.51	186
58.549	171	58.549	200	58.549	181	58.549	161	58.549	171	58.549	127	58.549	127	58.543	152
58.582	230	58.582	215	58.582	215	58.582	154	58.582	176	58.582	123	58.582	123	58.576	147
58.615	244	58.615	185	58.615	195	58.615	135	58.615	149	58.615	115	58.615	115	58.609	169
58.648	212	58.648	151	58.648	150	58.648	135	58.648	134	58.648	103	58.648	103	58.642	163
58.681	167	58.681	155	58.681	133	58.681	132	58.681	140	58.681	106	58.681	106	58.675	124
58.714	151	58.714	154	58.714	129	58.714	119	58.714	136	58.714	97	58.714	97	58.708	100
58.747	160	58.747	139	58.747	137	58.747	112	58.747	125	58.747	76	58.747	76	58.741	87
58.78	164	58.78	127	58.78	126	58.78	98	58.78	101	58.78	79	58.78	79	58.774	101
58.813	144	58.813	104	58.813	113	58.813	100	58.813	86	58.813	100	58.813	100	58.807	117
58.846	129	58.846	102	58.846	107	58.846	137	58.846	92	58.846	120	58.846	120	58.84	157
58.879	126	58.879	102	58.879	96	58.879	173	58.879	101	58.879	143	58.879	143	58.873	227
58.912	121	58.912	103	58.912	103	58.912	221	58.912	114	58.912	174	58.912	174	58.906	321
58.945	124	58.945	136	58.945	127	58.945	258	58.945	149	58.945	192	58.945	192	58.939	383
58.978	156	58.978	178	58.978	163	58.978	235	58.978	196	58.978	188	58.978	188	58.972	337
59.011	212	59.011	243	59.011	223	59.011	194	59.011	263	59.011	149	59.011	149	59.005	235
59.044	278	59.044	335	59.044	318	59.044	173	59.044	279	59.044	125	59.044	125	59.038	199
59.077	324	59.077	298	59.077	352	59.077	170	59.077	201	59.077	157	59.077	157	59.071	202
59.11	304	59.11	230	59.11	276	59.11	162	59.11	161	59.11	146	59.11	146	59.104	225
59.143	236	59.143	203	59.143	197	59.143	159	59.143	144	59.143	140	59.143	140	59.137	209
59.176	201	59.176	198	59.176	173	59.176	145	59.176	166	59.176	113	59.176	113	59.17	137
59.209	202	59.209	217	59.209	207	59.209	111	59.209	184	59.209	76	59.209	76	59.203	92
59.242	196	59.242	209	59.242	229	59.242	95	59.242	151	59.242	85	59.242	85	59.236	72
59.275	188	59.275	141	59.275	170	59.275	83	59.275	106	59.275	82	59.275	82	59.269	87
59.308	165	59.308	97	59.308	124	59.308	95	59.308	84	59.308	79	59.308	79	59.302	84
59.341	114	59.341	86	59.341	92	59.341	87	59.341	89	59.341	83	59.341	83	59.335	65
59.374	89	59.374	81	59.374	80	59.374	64	59.374	90	59.374	74	59.374	74	59.368	70
59.407	86	59.407	82	59.407	76	59.407	74	59.407	82	59.407	65	59.407	65	59.401	66
59.44	86	59.44	74	59.44	70	59.44	66	59.44	63	59.44	65	59.44	65	59.434	66
59.473	86	59.473	64	59.473	79	59.473	75	59.473	63	59.473	62	59.473	62	59.467	64
59.506	70	59.506	67	59.506	77	59.506	66	59.506	77	59.506	65	59.506	65	59.5	67
59.539	69	59.539	68	59.539	65	59.539	67	59.539	66	59.539	66	59.539	66	59.533	66
59.572	62	59.572	66	59.572	70	59.572	67	59.572	73	59.572	82	59.572	82	59.566	59
59.605	66	59.605	64	59.605	72	59.605	76	59.605	64	59.605	89	59.605	89	59.599	68
59.638	76	59.638	76	59.638	77	59.638	107	59.638	80	59.638	114	59.638	114	59.632	74
59.671	74	59.671	74	59.671	61	59.671	108	59.671	86	59.671	93	59.671	93	59.665	92
59.704	63	59.704	90	59.704	84	59.704	136	59.704	102	59.704	128	59.704	128	59.698	102
59.737	68	59.737	104	59.737	84	59.737	112	59.737	137	59.737	112	59.737	112	59.731	100
59.77	63	59.77	102	59.77	111	59.77	104	59.77	185	59.77	123	59.77	123	59.764	93
59.803	60	59.803	97	59.803	112	59.803	101	59.803	148	59.803	101	59.803	101	59.797	80
59.836	77	59.836	93	59.836	114	59.836	111	59.836	128	59.836	90	59.836	90	59.83	83
59.869	94	59.869	86	59.869	112	59.869	101	59.869	87	59.869	95	59.869	95	59.863	107
59.902	80	59.902	86	59.902	90	59.902	107	59.902	91	59.902	106	59.902	106	59.896	122
59.935	75	59.935	96	59.935	84	59.935	139	59.935	114	59.935	90	59.935	90	59.929	126
59.968	93	59.968	94	59.968	81	59.968	151	59.968	91	59.968	108	59.968	108	59.962	184
60.001	93	60.001	95	60.001	104	60.001	132	60.001	115	60.001	117	60.001	117	59.995	212
60.034	104	60.034	125	60.034	86	60.034	135	60.034	120	60.034	109	60.034	109	60.028	203
60.067	130	60.067	136	60.067	124	60.067	130	60.067	177	60.067	88	60.067	88	60.061	143
60.1	160	60.1	155	60.1	171	60.1	123	60.1	165	60.1	96	60.1	96	60.094	130
60.133	169	60.133	171	60.133	172	60.133	147	60.133	122	60.133	91	60.133	91	60.127	120
60.166	179	60.166	113	60.166	127	60.166	120	60.166	102	60.166	96	60.166	96	60.16	122
60.199	141	60.199	104	60.199	106	60.199	107	60.199	89	60.199	131	60.199	131	60.193	132
60.232	105	60.232	124	60.232	80	60.232	100	60.232	119	60.232	104	60.232	104	60.226	107
60.265	121	60.265	135	60.265	123	60.265	104	60.265	122	60.265	77	60.265	77	60.259	79
60.298	137	60.298	131	60.298	157	60.298	111	60.298	93	60.298	70	60.298	70	60.292	88
60.331	120	60.331	106	60.331	119	60.331	86	60.331	81	60.331	83	60.331	83	60.325	91
60.364	96	60.364	83	60.364	96	60.364	73	60.364	78	60.364	92	60.364	92	60.358	85
60.397	70	60.397	80	60.397	89	60.397	97	60.397	86	60.397	106	60.397	106	60.391	77
60.43	85	60.43	85	60.43	84	60.43	92	60.43	90	60.43	82	60.43	82	60.424	78
60.463	80	60.463	86	60.463	78	60.463	85	60.463	82	60.463	99	60.463	99	60.457	56
60.496	60	60.496	76	60.496	81	60.496	95	60.496	82	60.496	97	60.496	97	60.49	60
60.529	67	60.529	73	60.529	84	60.529	77	60.529	103	60.529	99	60.529	99	60.523	63
60.562	66	60.562	81	60.562	71	60.562	74	60.562	96	60.562	97	60.562	97	60.556	60
60.595	73	60.595	93	60.595	71	60.595	86	60.595	93	60.595	83	60.595	83	60.589	58
60.628	69	60.628	77	60.628	67	60.628	96	60.628	95	60.628	72	60.628	72	60.622	71
60.661	59	60.661	66	60.661	83	60.661	85	60.661	85	60.661	93	60.661	93	60.655	76
60.694	59	60.694	66	60.694	90	60.694	90	60.694	99	60.694	95	60.694	95	60.688	76
60.727	69	60.727	67	60.727	83	60.727	81	60.727	99	60.727	77	60.727	77	60.721	81
60.76	78	60.76	64	60.76	79	60.76	82	60.76	100	60.76	80	60.76	80	60.754	84
60.793	73	60.793	66	60.793	89	60.793	91	60.793	85	60.793	86	60.793	86	60.787	79
60.826	75	60.826	85	60.826	99	60.826	95	60.826	92	60.826	95	60.826	95	60.82	92
60.859	76	60.859	80	60.859	90	60.859	111	60.859	95	60.859	104	60.859	104	60.853	103
60.892	73	60.892	68	60.892	75	60.892	116	60.892	89	60.892	112	60.892	112	60.886	109
60.925	77	60.925	73	60.925	88	60.925	127	60.925	97	60.925	128	60.925	128	60.919	124
60.958	82	60.958	95	60.958	95	60.958	175	60.958	114	60.958	171	60.958	171	60.952	185
60.991	106	60.991	117	60.991	99	60.991	220	60.991	122	60.991	206	60.991	206	60.985	258
61.024	127	61.024	137	61.024	125	61.024	251	61.024	135	61.024	224	61.024	224	61.018	333
61.057	162	61.057	168	61.057	161	61.057	248	61.057	193	61.057	222	61.057	222	61.051	345
61.09	230	61.09	250	61.09	221	61.09	233	61.09	282	61.09	177	61.09	177	61.084	289
61.123	314	61.123	397	61.123	321	61.123	206	61.123	324	61.123	135	61.123	135	61.117	233
61.156	444	61.156	454	61.156	369	61.156	181	61.156	273	61.156	137	61.156	137	61.15	223
61.189	488	61.189	361	61.189	331	61.189	183	61.189	193	61.189	155	61.189	155	61.183	222
61.222	397	61.222	254	61.222	260	61.222	173	61.222	164	61.222	154	61.222	154	61.216	197
61.255	327	61.255	214	61.255	207	61.255	142	61.255	184	61.255	121	61.255	121	61.249	175
61.288	298	61.288	239	61.288	208	61.288	115	61.288	189	61.288	87	61.288	87	61.282	136
61.321	296	61.321	256	61.321	220	61.321	115	61.321	155	61.321	93	61.321	93	61.315	99
61.354	291	61.354	214	61.354	194	61.354	126	61.354	119	61.354	111	61.354	111	61.348	99
61.387	241	61.387	154	61.387	136	61.387	118	61.387	100	61.387	116	61.387	116	61.381	106
61.42	194	61.42	116	61.42	111	61.42	110	61.42	109	61.42	94	61.42	94	61.414	82
61.453	144	61.453	92	61.453	99	61.453	106	61.453	125	61.453	78	61.453	78	61.447	65
61.486	116	61.486	90	61.486	97	61.486	98	61.486	131	61.486	85	61.486	85	61.48	68
61.519	97	61.519	96	61.519	93	61.519	99	61.519	113	61.519	78	61.519	78	61.513	78
61.552	76	61.552	88	61.552	85	61.552	102	61.552	89	61.552	84	61.552	84	61.546	66
61.585	79	61.585	80	61.585	93	61.585	115	61.585	89	61.585	74	61.585	74	61.579	71
61.618	84	61.618	74	61.618	85	61.618	108	61.618	102	61.618	93	61.618	93	61.612	73
61.651	81	61.651	83	61.651	85	61.651	113	61.651	106	61.651	108	61.651	108	61.645	72
61.684	78	61.684	88	61.684	95	61.684	119	61.684	101	61.684	115	61.684	115	61.678	64
61.717	84	61.717	81	61.717	97	61.717	101	61.717	97	61.717	110	61.717	110	61.711	74
61.75	70	61.75	75	61.75	92	61.75	99	61.75	120	61.75	110	61.75	110	61.744	77
61.783	71	61.783	75	61.783	82	61.783	98	61.783	131	61.783	91	61.783	91	61.777	84
61.816	74	61.816	89	61.816	105	61.816	93	61.816	107	61.816	91	61.816	91	61.81	80
61.849	71	61.849	95	61.849	114	61.849	94	61.849	84	61.849	100	61.849	100	61.843	98
61.882	80	61.882	88	61.882	101	61.882	111	61.882	97	61.882	111	61.882	111	61.876	98
61.915	85	61.915	82	61.915	96	61.915	97	61.915	99	61.915	103	61.915	103	61.909	113
61.948	89	61.948	89	61.948	88	61.948	116	61.948	112	61.948	117	61.948	117	61.942	136
61.981	92	61.981	97	61.981	80	61.981	157	61.981	104	61.981	161	61.981	161	61.975	189
62.014	97	62.014	95	62.014	112	62.014	253	62.014	121	62.014	236	62.014	236	62.008	315
62.047	141	62.047	117	62.047	127	62.047	309	62.047	157	62.047	268	62.047	268	62.041	487
62.08	162	62.08	196	62.08	144	62.08	313	62.08	221	62.08	239	62.08	239	62.074	519
62.113	255	62.113	292	62.113	246	62.113	249	62.113	308	62.113	164	62.113	164	62.107	306
62.146	407	62.146	457	62.146	368	62.146	216	62.146	374	62.146	155	62.146	155	62.14	203
62.179	470	62.179	508	62.179	448	62.179	211	62.179	290	62.179	150	62.179	150	62.173	233
62.212	525	62.212	358	62.212	364	62.212	213	62.212	148	62.212	188	62.212	188	62.206	282
62.245	400	62.245	221	62.245	243	62.245	192	62.245	153	62.245	159	62.245	159	62.239	303
62.278	294	62.278	204	62.278	177	62.278	169	62.278	203	62.278	124	62.278	124	62.272	190
62.311	271	62.311	265	62.311	218	62.311	118	62.311	254	62.311	96	62.311	96	62.305	133
62.344	319	62.344	318	62.344	298	62.344	104	62.344	171	62.344	75	62.344	75	62.338	108
62.377	288	62.377	235	62.377	258	62.377	77	62.377	117	62.377	67	62.377	67	62.371	88
62.41	210	62.41	142	62.41	135	62.41	89	62.41	89	62.41	66	62.41	66	62.404	65
62.443	170	62.443	81	62.443	100	62.443	63	62.443	83	62.443	84	62.443	84	62.437	69
62.476	119	62.476	90	62.476	88	62.476	65	62.476	69	62.476	67	62.476	67	62.47	85
62.509	109	62.509	66	62.509	88	62.509	78	62.509	83	62.509	64	62.509	64	62.503	80
62.542	69	62.542	78	62.542	66	62.542	85	62.542	74	62.542	68	62.542	68	62.536	65
62.575	78	62.575	55	62.575	66	62.575	68	62.575	90	62.575	60	62.575	60	62.569	51
62.608	69	62.608	75	62.608	64	62.608	75	62.608	87	62.608	65	62.608	65	62.602	59
62.641	64	62.641	50	62.641	70	62.641	68	62.641	65	62.641	59	62.641	59	62.635	57
62.674	64	62.674	76	62.674	54	62.674	70	62.674	68	62.674	75	62.674	75	62.668	70
62.707	78	62.707	65	62.707	68	62.707	69	62.707	67	62.707	55	62.707	55	62.701	64
62.74	77	62.74	62	62.74	64	62.74	63	62.74	57	62.74	54	62.74	54	62.734	56
62.773	78	62.773	72	62.773	70	62.773	62	62.773	68	62.773	67	62.773	67	62.767	58
62.806	68	62.806	63	62.806	66	62.806	53	62.806	67	62.806	78	62.806	78	62.8	49
62.839	63	62.839	54	62.839	68	62.839	58	62.839	66	62.839	60	62.839	60	62.833	52
62.872	62	62.872	64	62.872	68	62.872	57	62.872	77	62.872	67	62.872	67	62.866	57
62.905	56	62.905	66	62.905	66	62.905	78	62.905	58	62.905	61	62.905	61	62.899	51
62.938	57	62.938	66	62.938	63	62.938	69	62.938	65	62.938	52	62.938	52	62.932	58
62.971	58	62.971	53	62.971	62	62.971	60	62.971	68	62.971	62	62.971	62	62.965	74
63.004	64	63.004	69	63.004	76	63.004	67	63.004	69	63.004	59	63.004	59	62.998	68
63.037	58	63.037	69	63.037	70	63.037	61	63.037	67	63.037	70	63.037	70	63.031	59
63.07	71	63.07	60	63.07	65	63.07	65	63.07	69	63.07	75	63.07	75	63.064	65
63.103	68	63.103	65	63.103	61	63.103	62	63.103	77	63.103	71	63.103	71	63.097	58
63.136	67	63.136	57	63.136	61	63.136	70	63.136	65	63.136	68	63.136	68	63.13	72
63.169	75	63.169	57	63.169	75	63.169	69	63.169	59	63.169	77	63.169	77	63.163	68
63.202	72	63.202	50	63.202	62	63.202	69	63.202	71	63.202	83	63.202	83	63.196	63
63.235	62	63.235	75	63.235	58	63.235	53	63.235	76	63.235	82	63.235	82	63.229	71
63.268	58	63.268	73	63.268	58	63.268	54	63.268	73	63.268	69	63.268	69	63.262	66
63.301	69	63.301	60	63.301	65	63.301	72	63.301	72	63.301	58	63.301	58	63.295	61
63.334	62	63.334	68	63.334	72	63.334	76	63.334	66	63.334	54	63.334	54	63.328	71
63.367	74	63.367	70	63.367	70	63.367	69	63.367	70	63.367	71	63.367	71	63.361	67
63.4	65	63.4	65	63.4	59	63.4	67	63.4	64	63.4	70	63.4	70	63.394	59
63.433	69	63.433	62	63.433	59	63.433	67	63.433	56	63.433	64	63.433	64	63.427	74
63.466	61	63.466	60	63.466	64	63.466	71	63.466	60	63.466	66	63.466	66	63.46	77
63.499	46	63.499	61	63.499	77	63.499	64	63.499	66	63.499	61	63.499	61	63.493	74
63.532	49	63.532	60	63.532	73	63.532	69	63.532	62	63.532	58	63.532	58	63.526	65
63.565	63	63.565	65	63.565	63	63.565	58	63.565	60	63.565	61	63.565	61	63.559	57
63.598	70	63.598	61	63.598	62	63.598	56	63.598	58	63.598	60	63.598	60	63.592	56
63.631	66	63.631	57	63.631	71	63.631	66	63.631	56	63.631	59	63.631	59	63.625	61
63.664	64	63.664	62	63.664	70	63.664	68	63.664	61	63.664	63	63.664	63	63.658	65
63.697	71	63.697	58	63.697	66	63.697	70	63.697	60	63.697	69	63.697	69	63.691	74
63.73	69	63.73	57	63.73	63	63.73	69	63.73	60	63.73	64	63.73	64	63.724	77
63.763	63	63.763	60	63.763	57	63.763	67	63.763	64	63.763	60	63.763	60	63.757	72
63.796	66	63.796	57	63.796	59	63.796	67	63.796	72	63.796	57	63.796	57	63.79	69
63.829	65	63.829	59	63.829	74	63.829	71	63.829	75	63.829	62	63.829	62	63.823	74
63.862	65	63.862	62	63.862	76	63.862	76	63.862	76	63.862	71	63.862	71	63.856	89
63.895	64	63.895	54	63.895	70	63.895	69	63.895	76	63.895	68	63.895	68	63.889	86
63.928	55	63.928	51	63.928	74	63.928	69	63.928	58	63.928	73	63.928	73	63.922	81
63.961	51	63.961	58	63.961	73	63.961	74	63.961	53	63.961	68	63.961	68	63.955	88
63.994	63	63.994	67	63.994	77	63.994	75	63.994	68	63.994	62	63.994	62	63.988	82
64.027	72	64.027	77	64.027	75	64.027	80	64.027	68	64.027	72	64.027	72	64.021	72
64.06	58	64.06	75	64.06	77	64.06	71	64.06	55	64.06	74	64.06	74	64.054	83
64.093	61	64.093	68	64.093	80	64.093	68	64.093	61	64.093	75	64.093	75	64.087	96
64.126	76	64.126	58	64.126	78	64.126	78	64.126	73	64.126	82	64.126	82	64.12	87
64.159	69	64.159	68	64.159	79	64.159	84	64.159	71	64.159	93	64.159	93	64.153	88
64.192	68	64.192	77	64.192	83	64.192	87	64.192	63	64.192	95	64.192	95	64.186	116
64.225	77	64.225	68	64.225	77	64.225	100	64.225	78	64.225	95	64.225	95	64.219	128
64.258	80	64.258	77	64.258	83	64.258	110	64.258	97	64.258	112	64.258	112	64.252	143
64.291	86	64.291	86	64.291	86	64.291	152	64.291	101	64.291	118	64.291	118	64.285	212
64.324	88	64.324	96	64.324	105	64.324	169	64.324	113	64.324	141	64.324	141	64.318	252
64.357	98	64.357	111	64.357	123	64.357	161	64.357	125	64.357	131	64.357	131	64.351	255
64.39	105	64.39	114	64.39	136	64.39	166	64.39	154	64.39	128	64.39	128	64.384	177
64.423	106	64.423	126	64.423	179	64.423	162	64.423	180	64.423	116	64.423	116	64.417	161
64.456	125	64.456	147	64.456	216	64.456	182	64.456	163	64.456	135	64.456	135	64.45	187
64.489	146	64.489	135	64.489	178	64.489	195	64.489	148	64.489	167	64.489	167	64.483	256
64.522	125	64.522	99	64.522	136	64.522	212	64.522	139	64.522	192	64.522	192	64.516	289
64.555	129	64.555	131	64.555	147	64.555	217	64.555	158	64.555	149	64.555	149	64.549	251
64.588	152	64.588	136	64.588	167	64.588	183	64.588	181	64.588	123	64.588	123	64.582	145
64.621	160	64.621	167	64.621	193	64.621	144	64.621	209	64.621	125	64.621	125	64.615	127
64.654	167	64.654	148	64.654	209	64.654	140	64.654	157	64.654	151	64.654	151	64.648	134
64.687	166	64.687	142	64.687	161	64.687	162	64.687	152	64.687	175	64.687	175	64.681	170
64.72	143	64.72	102	64.72	126	64.72	162	64.72	137	64.72	166	64.72	166	64.714	161
64.753	115	64.753	125	64.753	137	64.753	138	64.753	162	64.753	162	64.753	162	64.747	128
64.786	120	64.786	150	64.786	152	64.786	126	64.786	204	64.786	115	64.786	115	64.78	107
64.819	131	64.819	151	64.819	168	64.819	103	64.819	205	64.819	127	64.819	127	64.813	92
64.852	119	64.852	129	64.852	152	64.852	117	64.852	149	64.852	130	64.852	130	64.846	81
64.885	104	64.885	93	64.885	134	64.885	108	64.885	128	64.885	141	64.885	141	64.879	86
64.918	125	64.918	95	64.918	93	64.918	105	64.918	130	64.918	125	64.918	125	64.912	69
64.951	99	64.951	74	64.951	127	64.951	112	64.951	146	64.951	123	64.951	123	64.945	82
64.984	67	64.984	93	64.984	106	64.984	128	64.984	155	64.984	147	64.984	147	64.978	98
65.017	60	65.017	96	65.017	78	65.017	114	65.017	119	65.017	160	65.017	160	65.011	102
65.05	71	65.05	99	65.05	110	65.05	138	65.05	119	65.05	136	65.05	136	65.044	106
65.083	89	65.083	109	65.083	121	65.083	135	65.083	131	65.083	151	65.083	151	65.077	94
65.116	96	65.116	119	65.116	104	65.116	145	65.116	177	65.116	123	65.116	123	65.11	88
65.149	106	65.149	119	65.149	138	65.149	102	65.149	161	65.149	125	65.149	125	65.143	79
65.182	95	65.182	110	65.182	131	65.182	96	65.182	141	65.182	130	65.182	130	65.176	74
65.215	105	65.215	100	65.215	106	65.215	114	65.215	123	65.215	108	65.215	108	65.209	83
65.248	87	65.248	95	65.248	102	65.248	107	65.248	121	65.248	125	65.248	125	65.242	89
65.281	70	65.281	89	65.281	106	65.281	88	65.281	116	65.281	93	65.281	93	65.275	62
65.314	76	65.314	105	65.314	99	65.314	83	65.314	101	65.314	95	65.314	95	65.308	81
65.347	78	65.347	86	65.347	100	65.347	78	65.347	98	65.347	103	65.347	103	65.341	59
65.38	93	65.38	87	65.38	102	65.38	71	65.38	88	65.38	90	65.38	90	65.374	62
65.413	100	65.413	86	65.413	80	65.413	86	65.413	87	65.413	77	65.413	77	65.407	68
65.446	84	65.446	58	65.446	66	65.446	90	65.446	87	65.446	86	65.446	86	65.44	56
65.479	79	65.479	55	65.479	63	65.479	78	65.479	74	65.479	88	65.479	88	65.473	65
65.512	68	65.512	76	65.512	65	65.512	67	65.512	70	65.512	81	65.512	81	65.506	61
65.545	65	65.545	68	65.545	67	65.545	69	65.545	75	65.545	78	65.545	78	65.539	55
65.578	61	65.578	63	65.578	68	65.578	67	65.578	82	65.578	70	65.578	70	65.572	61
65.611	60	65.611	59	65.611	77	65.611	74	65.611	71	65.611	70	65.611	70	65.605	73
65.644	70	65.644	50	65.644	61	65.644	69	65.644	56	65.644	75	65.644	75	65.638	70
65.677	68	65.677	51	65.677	72	65.677	80	65.677	71	65.677	74	65.677	74	65.671	60
65.71	58	65.71	63	65.71	69	65.71	78	65.71	69	65.71	73	65.71	73	65.704	65
65.743	70	65.743	62	65.743	65	65.743	76	65.743	74	65.743	63	65.743	63	65.737	74
65.776	74	65.776	47	65.776	68	65.776	69	65.776	78	65.776	65	65.776	65	65.77	71
65.809	67	65.809	58	65.809	61	65.809	68	65.809	72	65.809	69	65.809	69	65.803	74
65.842	74	65.842	66	65.842	59	65.842	69	65.842	71	65.842	75	65.842	75	65.836	84
65.875	60	65.875	73	65.875	55	65.875	79	65.875	68	65.875	92	65.875	92	65.869	76
65.908	57	65.908	70	65.908	56	65.908	108	65.908	69	65.908	97	65.908	97	65.902	95
65.941	67	65.941	66	65.941	68	65.941	123	65.941	82	65.941	101	65.941	101	65.935	116
65.974	86	65.974	84	65.974	81	65.974	156	65.974	87	65.974	119	65.974	119	65.968	179
66.007	90	66.007	97	66.007	79	66.007	179	66.007	108	66.007	154	66.007	154	66.001	241
66.04	108	66.04	117	66.04	96	66.04	168	66.04	136	66.04	162	66.04	162	66.034	236
66.073	155	66.073	177	66.073	140	66.073	161	66.073	178	66.073	139	66.073	139	66.067	176
66.106	194	66.106	217	66.106	203	66.106	141	66.106	215	66.106	122	66.106	122	66.1	128
66.139	233	66.139	211	66.139	233	66.139	121	66.139	191	66.139	113	66.139	113	66.133	131
66.172	208	66.172	150	66.172	198	66.172	127	66.172	139	66.172	122	66.172	122	66.166	143
66.205	163	66.205	113	66.205	143	66.205	128	66.205	112	66.205	140	66.205	140	66.199	145
66.238	152	66.238	125	66.238	113	66.238	131	66.238	114	66.238	142	66.238	142	66.232	135
66.271	130	66.271	149	66.271	141	66.271	123	66.271	139	66.271	115	66.271	115	66.265	110
66.304	136	66.304	154	66.304	164	66.304	100	66.304	156	66.304	91	66.304	91	66.298	85
66.337	149	66.337	131	66.337	145	66.337	89	66.337	130	66.337	82	66.337	82	66.331	72
66.37	127	66.37	113	66.37	124	66.37	86	66.37	94	66.37	74	66.37	74	66.364	70
66.403	101	66.403	90	66.403	105	66.403	72	66.403	75	66.403	73	66.403	73	66.397	69
66.436	84	66.436	72	66.436	86	66.436	75	66.436	77	66.436	70	66.436	70	66.43	62
66.469	78	66.469	69	66.469	73	66.469	79	66.469	80	66.469	67	66.469	67	66.463	56
66.502	75	66.502	63	66.502	67	66.502	70	66.502	72	66.502	79	66.502	79	66.496	59
66.535	70	66.535	57	66.535	67	66.535	78	66.535	69	66.535	97	66.535	97	66.529	65
66.568	70	66.568	55	66.568	69	66.568	73	66.568	65	66.568	96	66.568	96	66.562	71
66.601	77	66.601	64	66.601	69	66.601	73	66.601	70	66.601	82	66.601	82	66.595	69
66.634	75	66.634	55	66.634	69	66.634	83	66.634	87	66.634	72	66.634	72	66.628	60
66.667	73	66.667	52	66.667	69	66.667	80	66.667	87	66.667	67	66.667	67	66.661	61
66.7	64	66.7	60	66.7	64	66.7	67	66.7	85	66.7	78	66.7	78	66.694	57
66.733	52	66.733	65	66.733	58	66.733	62	66.733	68	66.733	75	66.733	75	66.727	54
66.766	51	66.766	62	66.766	54	66.766	64	66.766	65	66.766	69	66.766	69	66.76	55
66.799	61	66.799	60	66.799	51	66.799	64	66.799	69	66.799	70	66.799	70	66.793	55
66.832	63	66.832	59	66.832	56	66.832	75	66.832	73	66.832	78	66.832	78	66.826	55
66.865	58	66.865	65	66.865	60	66.865	62	66.865	71	66.865	71	66.865	71	66.859	58
66.898	60	66.898	61	66.898	80	66.898	61	66.898	64	66.898	67	66.898	67	66.892	61
66.931	58	66.931	62	66.931	64	66.931	70	66.931	54	66.931	72	66.931	72	66.925	65
66.964	60	66.964	72	66.964	55	66.964	58	66.964	60	66.964	69	66.964	69	66.958	68
66.997	64	66.997	80	66.997	59	66.997	69	66.997	64	66.997	72	66.997	72	66.991	78
67.03	46	67.03	55	67.03	69	67.03	74	67.03	60	67.03	76	67.03	76	67.024	68
67.063	49	67.063	54	67.063	59	67.063	67	67.063	66	67.063	71	67.063	71	67.057	52
67.096	58	67.096	55	67.096	67	67.096	51	67.096	55	67.096	70	67.096	70	67.09	48
67.129	69	67.129	52	67.129	65	67.129	63	67.129	59	67.129	62	67.129	62	67.123	45
67.162	65	67.162	58	67.162	52	67.162	70	67.162	60	67.162	78	67.162	78	67.156	53
67.195	57	67.195	54	67.195	53	67.195	74	67.195	73	67.195	75	67.195	75	67.189	61
67.228	56	67.228	57	67.228	65	67.228	69	67.228	82	67.228	67	67.228	67	67.222	75
67.261	67	67.261	63	67.261	60	67.261	79	67.261	71	67.261	69	67.261	69	67.255	57
67.294	64	67.294	60	67.294	66	67.294	59	67.294	75	67.294	53	67.294	53	67.288	61
67.327	67	67.327	47	67.327	73	67.327	73	67.327	61	67.327	70	67.327	70	67.321	48
67.36	60	67.36	53	67.36	68	67.36	71	67.36	69	67.36	70	67.36	70	67.354	58
67.393	67	67.393	50	67.393	62	67.393	73	67.393	66	67.393	64	67.393	64	67.387	55
67.426	58	67.426	49	67.426	66	67.426	72	67.426	81	67.426	68	67.426	68	67.42	60
67.459	58	67.459	78	67.459	68	67.459	68	67.459	64	67.459	60	67.459	60	67.453	64
67.492	61	67.492	75	67.492	80	67.492	74	67.492	65	67.492	77	67.492	77	67.486	50
67.525	69	67.525	61	67.525	68	67.525	68	67.525	69	67.525	74	67.525	74	67.519	69
67.558	60	67.558	46	67.558	57	67.558	61	67.558	66	67.558	66	67.558	66	67.552	67
67.591	67	67.591	67	67.591	75	67.591	86	67.591	57	67.591	68	67.591	68	67.585	81
67.624	90	67.624	60	67.624	73	67.624	90	67.624	68	67.624	80	67.624	80	67.618	97
67.657	77	67.657	66	67.657	59	67.657	85	67.657	69	67.657	98	67.657	98	67.651	114
67.69	69	67.69	73	67.69	70	67.69	96	67.69	68	67.69	110	67.69	110	67.684	134
67.723	81	67.723	58	67.723	70	67.723	124	67.723	76	67.723	112	67.723	112	67.717	177
67.756	89	67.756	100	67.756	70	67.756	120	67.756	98	67.756	102	67.756	102	67.75	149
67.789	126	67.789	127	67.789	104	67.789	112	67.789	108	67.789	98	67.789	98	67.783	112
67.822	125	67.822	153	67.822	140	67.822	103	67.822	133	67.822	66	67.822	66	67.816	101
67.855	168	67.855	161	67.855	123	67.855	100	67.855	99	67.855	85	67.855	85	67.849	85
67.888	161	67.888	106	67.888	125	67.888	107	67.888	88	67.888	86	67.888	86	67.882	105
67.921	148	67.921	99	67.921	97	67.921	100	67.921	97	67.921	83	67.921	83	67.915	112
67.954	102	67.954	99	67.954	82	67.954	98	67.954	86	67.954	75	67.954	75	67.948	105
67.987	104	67.987	101	67.987	76	67.987	79	67.987	90	67.987	75	67.987	75	67.981	90
68.02	123	68.02	97	68.02	92	68.02	71	68.02	95	68.02	69	68.02	69	68.014	80
68.053	121	68.053	105	68.053	100	68.053	90	68.053	88	68.053	65	68.053	65	68.047	72
68.086	112	68.086	88	68.086	83	68.086	78	68.086	72	68.086	57	68.086	57	68.08	64
68.119	97	68.119	62	68.119	71	68.119	87	68.119	81	68.119	68	68.119	68	68.113	64
68.152	90	68.152	69	68.152	63	68.152	68	68.152	67	68.152	81	68.152	81	68.146	81
68.185	89	68.185	81	68.185	72	68.185	74	68.185	65	68.185	80	68.185	80	68.179	86
68.218	70	68.218	68	68.218	54	68.218	87	68.218	79	68.218	85	68.218	85	68.212	116
68.251	77	68.251	75	68.251	64	68.251	104	68.251	75	68.251	97	68.251	97	68.245	133
68.284	91	68.284	84	68.284	75	68.284	95	68.284	99	68.284	115	68.284	115	68.278	145
68.317	90	68.317	94	68.317	94	68.317	93	68.317	108	68.317	85	68.317	85	68.311	142
68.35	111	68.35	106	68.35	109	68.35	84	68.35	112	68.35	81	68.35	81	68.344	99
68.383	147	68.383	146	68.383	121	68.383	80	68.383	121	68.383	77	68.383	77	68.377	75
68.416	158	68.416	130	68.416	118	68.416	85	68.416	88	68.416	83	68.416	83	68.41	88
68.449	132	68.449	101	68.449	112	68.449	95	68.449	82	68.449	97	68.449	97	68.443	98
68.482	120	68.482	86	68.482	78	68.482	107	68.482	85	68.482	89	68.482	89	68.476	102
68.515	104	68.515	81	68.515	67	68.515	96	68.515	103	68.515	79	68.515	79	68.509	111
68.548	119	68.548	85	68.548	91	68.548	94	68.548	109	68.548	74	68.548	74	68.542	105
68.581	113	68.581	109	68.581	101	68.581	90	68.581	93	68.581	80	68.581	80	68.575	86
68.614	125	68.614	110	68.614	94	68.614	88	68.614	85	68.614	82	68.614	82	68.608	90
68.647	114	68.647	88	68.647	96	68.647	97	68.647	80	68.647	83	68.647	83	68.641	97
68.68	102	68.68	76	68.68	88	68.68	93	68.68	80	68.68	87	68.68	87	68.674	125
68.713	92	68.713	75	68.713	74	68.713	113	68.713	80	68.713	101	68.713	101	68.707	183
68.746	100	68.746	84	68.746	90	68.746	141	68.746	85	68.746	113	68.746	113	68.74	281
68.779	116	68.779	101	68.779	99	68.779	174	68.779	95	68.779	134	68.779	134	68.773	357
68.812	122	68.812	105	68.812	115	68.812	166	68.812	124	68.812	128	68.812	128	68.806	353
68.845	127	68.845	127	68.845	133	68.845	150	68.845	148	68.845	110	68.845	110	68.839	272
68.878	135	68.878	158	68.878	169	68.878	147	68.878	157	68.878	101	68.878	101	68.872	184
68.911	147	68.911	157	68.911	219	68.911	152	68.911	156	68.911	93	68.911	93	68.905	163
68.944	151	68.944	139	68.944	205	68.944	151	68.944	129	68.944	98	68.944	98	68.938	185
68.977	150	68.977	117	68.977	160	68.977	126	68.977	100	68.977	101	68.977	101	68.971	208
69.01	132	69.01	94	69.01	139	69.01	118	69.01	103	69.01	91	69.01	91	69.004	200
69.043	110	69.043	89	69.043	127	69.043	121	69.043	115	69.043	80	69.043	80	69.037	157
69.076	115	69.076	106	69.076	131	69.076	104	69.076	106	69.076	76	69.076	76	69.07	114
69.109	131	69.109	107	69.109	135	69.109	85	69.109	95	69.109	78	69.109	78	69.103	84
69.142	129	69.142	93	69.142	121	69.142	82	69.142	95	69.142	74	69.142	74	69.136	78
69.175	111	69.175	89	69.175	109	69.175	82	69.175	82	69.175	68	69.175	68	69.169	72
69.208	99	69.208	75	69.208	92	69.208	77	69.208	73	69.208	69	69.208	69	69.202	60
69.241	92	69.241	63	69.241	66	69.241	79	69.241	80	69.241	74	69.241	74	69.235	66
69.274	86	69.274	63	69.274	65	69.274	74	69.274	82	69.274	76	69.274	76	69.268	70
69.307	72	69.307	69	69.307	63	69.307	79	69.307	80	69.307	71	69.307	71	69.301	72
69.34	76	69.34	79	69.34	71	69.34	97	69.34	77	69.34	85	69.34	85	69.334	76
69.373	80	69.373	80	69.373	88	69.373	96	69.373	88	69.373	120	69.373	120	69.367	92
69.406	68	69.406	83	69.406	89	69.406	101	69.406	92	69.406	146	69.406	146	69.4	97
69.439	67	69.439	74	69.439	81	69.439	115	69.439	97	69.439	141	69.439	141	69.433	115
69.472	79	69.472	75	69.472	97	69.472	132	69.472	131	69.472	141	69.472	141	69.466	130
69.505	72	69.505	106	69.505	107	69.505	156	69.505	141	69.505	140	69.505	140	69.499	151
69.538	79	69.538	114	69.538	128	69.538	166	69.538	144	69.538	147	69.538	147	69.532	207
69.571	88	69.571	127	69.571	147	69.571	189	69.571	157	69.571	150	69.571	150	69.565	233
69.604	117	69.604	134	69.604	146	69.604	188	69.604	157	69.604	152	69.604	152	69.598	238
69.637	134	69.637	161	69.637	172	69.637	177	69.637	153	69.637	132	69.637	132	69.631	232
69.67	142	69.67	169	69.67	203	69.67	141	69.67	179	69.67	112	69.67	112	69.664	168
69.703	167	69.703	163	69.703	223	69.703	146	69.703	183	69.703	101	69.703	101	69.697	140
69.736	164	69.736	135	69.736	191	69.736	141	69.736	152	69.736	100	69.736	100	69.73	154
69.769	135	69.769	119	69.769	166	69.769	120	69.769	117	69.769	103	69.769	103	69.763	171
69.802	130	69.802	129	69.802	149	69.802	114	69.802	122	69.802	88	69.802	88	69.796	160
69.835	119	69.835	119	69.835	130	69.835	108	69.835	118	69.835	88	69.835	88	69.829	128
69.868	115	69.868	116	69.868	139	69.868	96	69.868	131	69.868	95	69.868	95	69.862	125
69.901	134	69.901	116	69.901	151	69.901	78	69.901	116	69.901	82	69.901	82	69.895	96
69.934	132	69.934	99	69.934	122	69.934	93	69.934	116	69.934	86	69.934	86	69.928	94
69.967	107	69.967	88	69.967	87	69.967	90	69.967	93	69.967	78	69.967	78	69.961	84
70	100	70	84	70	76	70	107	70	77	70	108	70	108	69.994	90
70.033	94	70.033	77	70.033	84	70.033	116	70.033	81	70.033	118	70.033	118	70.027	79
70.066	81	70.066	96	70.066	87	70.066	117	70.066	94	70.066	132	70.066	132	70.06	90
70.099	87	70.099	106	70.099	79	70.099	113	70.099	97	70.099	109	70.099	109	70.093	112
70.132	68	70.132	85	70.132	87	70.132	137	70.132	131	70.132	111	70.132	111	70.126	132
70.165	89	70.165	106	70.165	110	70.165	130	70.165	145	70.165	130	70.165	130	70.159	139
70.198	104	70.198	101	70.198	128	70.198	140	70.198	134	70.198	125	70.198	125	70.192	141
70.231	120	70.231	100	70.231	116	70.231	148	70.231	125	70.231	157	70.231	157	70.225	138
70.264	131	70.264	121	70.264	149	70.264	174	70.264	130	70.264	190	70.264	190	70.258	170
70.297	117	70.297	117	70.297	96	70.297	201	70.297	132	70.297	203	70.297	203	70.291	215
70.33	141	70.33	116	70.33	101	70.33	251	70.33	161	70.33	249	70.33	249	70.324	258
70.363	129	70.363	138	70.363	134	70.363	281	70.363	189	70.363	271	70.363	271	70.357	201
70.396	180	70.396	195	70.396	201	70.396	205	70.396	248	70.396	217	70.396	217	70.39	128
70.429	198	70.429	236	70.429	256	70.429	193	70.429	270	70.429	203	70.429	203	70.423	101
70.462	194	70.462	209	70.462	245	70.462	179	70.462	244	70.462	175	70.462	175	70.456	125
70.495	169	70.495	152	70.495	208	70.495	162	70.495	216	70.495	159	70.495	159	70.489	144
70.528	135	70.528	133	70.528	188	70.528	147	70.528	181	70.528	159	70.528	159	70.522	141
70.561	125	70.561	113	70.561	158	70.561	140	70.561	162	70.561	167	70.561	167	70.555	114
70.594	126	70.594	138	70.594	151	70.594	128	70.594	163	70.594	142	70.594	142	70.588	96
70.627	123	70.627	126	70.627	151	70.627	97	70.627	150	70.627	135	70.627	135	70.621	77
70.66	136	70.66	120	70.66	154	70.66	76	70.66	151	70.66	111	70.66	111	70.654	71
70.693	98	70.693	113	70.693	130	70.693	85	70.693	131	70.693	80	70.693	80	70.687	79
70.726	96	70.726	82	70.726	112	70.726	66	70.726	110	70.726	65	70.726	65	70.72	60
70.759	87	70.759	63	70.759	108	70.759	68	70.759	106	70.759	83	70.759	83	70.753	63
70.792	80	70.792	55	70.792	77	70.792	59	70.792	77	70.792	82	70.792	82	70.786	58
70.825	67	70.825	65	70.825	68	70.825	71	70.825	68	70.825	79	70.825	79	70.819	51
70.858	61	70.858	66	70.858	64	70.858	71	70.858	69	70.858	80	70.858	80	70.852	63
[truncated: 579 more rows]

## Sheet: Fig.3b
Source Data
Paper: Selective catalytic oxidation of ammonia to nitric oxide via chemical looping
Fig.3b V 2p XPS spectra of V2O5 sample: (i) as calcined, (ii) after 30 pulses of NH3 reduction, (iii) after 120 pulses of NH3 reduction and (iv) after CLAO redox cycling at 650 oC
(i) as calcined
B.E.(eV)	Raw	Intensity	Peak 2	Peak	Sum	Peak
527	6096.89	6576.76	6528.51	6096.89	6145.14	-479.869
526.9	6071.92	6656.85	6607.59	6096.89	6146.15	-584.926
526.8	6287.07	6753.77	6703.47	6097.11	6147.41	-466.704
526.7	6409.79	6867.76	6816.38	6095.44	6146.82	-457.967
526.6	6562.71	7002.16	6949.68	6092.68	6145.17	-439.455
526.5	6747.72	7158.85	7105.22	6088.56	6142.19	-411.13
526.4	6969.36	7339.62	7284.81	6082.77	6137.59	-370.262
526.3	7243.31	7545.87	7489.83	6074.99	6131.03	-302.562
526.2	7534.45	7777.85	7720.54	6064.74	6122.04	-243.4
526.1	7831.99	8035.89	7977.27	6051.84	6110.45	-203.897
526	8249.14	8318.84	8258.87	6036.22	6096.18	-69.6992
525.9	8650.53	8623.96	8562.59	6016.79	6078.16	26.5684
525.8	9045.97	8948.55	8885.73	5993.68	6056.5	97.417
525.7	9486.83	9287.89	9223.56	5966.89	6031.21	198.941
525.6	10009.2	9636.35	9570.46	5935.99	6001.88	372.853
525.5	10461	9985.76	9918.26	5900.24	5967.74	475.239
525.4	10715.6	10328.7	10259.6	5860.22	5929.39	386.863
525.3	11073.4	10657.8	10586.9	5817.6	5888.51	415.56
525.2	11450.2	10961.4	10888.7	5771.47	5844.19	488.813
525.1	11573.8	11228.6	11154	5721.63	5796.22	345.174
525	11891.8	11450.2	11373.6	5670.27	5746.81	441.616
524.9	11936.4	11613.8	11535.3	5615.67	5694.23	322.576
524.8	11931.3	11712.6	11631.9	5560.19	5640.86	218.724
524.7	11760.6	11739.5	11656.7	5504.27	5587.13	21.0625
524.6	11511.3	11692.3	11607.1	5449.36	5534.5	-180.98
524.5	11308	11571.2	11483.7	5396.16	5483.68	-263.222
524.4	11003.7	11379.5	11289.5	5344.27	5434.27	-375.796
524.3	10651.3	11124.6	11032	5294.6	5387.18	-473.303
524.2	10305.2	10816.4	10721.1	5247.59	5342.86	-511.202
524.1	10113.6	10465.2	10367.1	5203.2	5301.29	-351.563
524	9742.1	10081.1	9980.06	5160.1	5261.14	-338.996
523.9	9426.74	9676.65	9572.54	5119.89	5224	-249.908
523.8	9116.3	9261.55	9154.22	5082.09	5189.42	-145.253
523.7	8717.91	8845.75	8735.06	5046.68	5157.38	-127.845
523.6	8457.66	8437.98	8323.75	5014.46	5128.69	19.6816
523.5	8127.93	8044.64	7926.71	4984.24	5102.18	83.2891
523.4	7784.26	7671.97	7550.15	4956.65	5078.47	112.286
523.3	7553.72	7324.45	7198.55	4931.83	5057.73	229.273
523.2	7371.1	7004.71	6874.52	4908.82	5039.01	366.392
523.1	7077.82	6714	6579.3	4887.21	5021.91	363.821
523	6835.88	6454.53	6315.08	4867.98	5007.43	381.352
522.9	6661.64	6225.63	6081.18	4850.71	4995.16	436.013
522.8	6459.52	6025.75	5876.02	4834.82	4984.55	433.769
522.7	6340.72	5853.89	5698.59	4820.56	4975.86	486.835
522.6	6129.01	5707.17	5545.98	4807.22	4968.4	421.842
522.5	5850.15	5584.34	5416.93	4795.62	4963.03	265.806
522.4	5694.11	5483.54	5309.54	4786.36	4960.36	210.569
522.3	5622.03	5401.25	5220.26	4778.4	4959.39	220.782
522.2	5461.51	5334.49	5146.08	4770.99	4959.4	127.019
522.1	5257.98	5281.78	5085.5	4764.93	4961.22	-23.8042
522	5186.66	5241.59	5036.92	4760.6	4965.27	-54.9253
521.9	5134.25	5210.95	4997.36	4756.86	4970.46	-76.7031
521.8	5087.79	5188.19	4965.07	4753.55	4976.67	-100.401
521.7	4991.54	5171.99	4938.7	4750.62	4983.91	-180.449
521.6	4845.37	5161.71	4917.53	4748.5	4992.68	-316.336
521.5	4812.79	5156.94	4901.11	4747.65	5003.48	-344.152
521.4	4823.48	5156.03	4887.7	4747.08	5015.41	-332.553
521.3	4797.13	5158.09	4876.32	4746.41	5028.19	-360.963
521.2	4697.1	5163.07	4866.82	4745.97	5042.21	-465.968
521.1	4699.16	5171.36	4859.5	4746.4	5058.25	-472.196
521	4696.17	5181.9	4853.19	4746.81	5075.52	-485.731
520.9	4661.37	5194.68	4847.7	4747.25	5094.23	-533.305
520.8	4768.57	5209.96	4843.17	4748.01	5114.8	-441.392
520.7	4716.99	5226.56	4838.22	4747.83	5136.16	-509.568
520.6	4688.98	5245.98	4834.15	4748.1	5159.93	-557.003
520.5	4718.58	5268.18	4830.69	4748.62	5186.1	-549.6
520.4	4633.89	5292.88	4827.28	4748.88	5214.48	-658.986
520.3	4562.19	5321.37	4824.88	4749.89	5246.38	-759.18
520.2	4532.76	5353.86	4823.34	4751.54	5282.05	-821.1
520.1	4615.99	5390.43	4822.28	4753.46	5321.6	-774.438
520	4688.63	5430.54	4820.7	4754.66	5364.5	-741.91
519.9	4662.42	5474.89	4818.66	4755.24	5411.48	-812.473
519.8	4620.71	5525.09	4817	4756.06	5464.14	-904.379
519.7	4537.32	5582.06	4815.86	4757.24	5523.44	-1044.74
519.6	4614.53	5647.28	4815.6	4759.18	5590.86	-1032.75
519.5	4625.61	5720.53	4814.79	4760.44	5666.19	-1094.92
519.4	4762.11	5804.02	4814.01	4761.63	5751.65	-1041.91
519.3	4898.22	5898.72	4812.14	4761.62	5848.21	-1000.5
519.2	4848.48	6007.19	4809.17	4760.43	5958.44	-1158.71
519.1	5037.52	6134.93	4806.72	4759.65	6087.86	-1097.41
519	5232.39	6285.19	4802.69	4757.21	6239.71	-1052.8
518.9	5539.64	6466.44	4797.01	4753.04	6422.48	-926.804
518.8	6024.91	6691.18	4788.66	4746.14	6648.65	-666.268
518.7	6360.42	6978.52	4776.07	4734.92	6937.37	-618.102
518.6	6644.02	7362.42	4760.49	4720.65	7322.57	-718.396
518.5	7350.05	7890.23	4742.37	4703.77	7851.63	-540.176
518.4	8213.78	8623.89	4717.95	4680.54	8586.48	-410.106
518.3	9405.76	9646.24	4685.81	4649.53	9609.97	-240.481
518.2	10828.4	11049.5	4642.98	4607.79	11014.3	-221.106
518.1	12795	12930.4	4587.34	4553.19	12896.3	-135.441
518	15348.8	15359.6	4514.01	4480.86	15326.4	-10.7617
517.9	18595.4	18364.7	4417.68	4385.47	18332.5	230.674
517.8	22266.1	21896.9	4292.05	4260.76	21865.6	369.236
517.7	26787.5	25785.5	4133.15	4102.73	25755.1	1001.95
517.6	31008.3	29697.2	3933.22	3903.63	29667.7	1311.05
517.5	34435.8	33081.8	3694.53	3665.74	33053	1354.04
517.4	36253.4	35223.2	3423.7	3395.69	35195.2	1030.19
517.3	35868.9	35489.6	3134.57	3107.3	35462.3	379.324
517.2	33576	33729.3	2846.32	2819.77	33702.7	-153.289
517.1	29940.2	30390.5	2575.7	2549.83	30364.6	-450.254
517	25119.1	26219	2334.64	2309.43	26193.8	-1099.92
516.9	20237.4	21883.3	2133.82	2109.24	21858.8	-1645.95
516.8	16224.2	17825.4	1974.1	1950.13	17801.5	-1601.21
516.7	13141.6	14288.1	1848.23	1824.85	14264.8	-1146.54
516.6	10869.7	11361.9	1748.34	1725.53	11339.1	-492.232
516.5	9503.26	9048.46	1667.54	1645.28	9026.19	454.803
516.4	8359.14	7281.16	1598.05	1576.31	7259.43	1077.97
516.3	7668.38	5968	1538.01	1516.78	5946.77	1700.38
516.2	7065.44	5007.82	1483.53	1462.79	4987.08	2057.62
516.1	6480.73	4307.14	1433.88	1413.61	4286.87	2173.59
516	5917.86	3791.14	1388.95	1369.14	3771.34	2126.72
515.9	5499.14	3402.35	1348.58	1329.22	3382.98	2096.79
515.8	4921.7	3099.43	1311.55	1292.62	3080.5	1822.27
515.7	4391.13	2857.57	1279.29	1260.77	2839.05	1533.56
515.6	3954.61	2659.05	1251.41	1233.3	2640.93	1295.56
515.5	3460.5	2492.51	1227.14	1209.41	2474.78	967.989
515.4	3052	2351.46	1207.01	1189.65	2334.11	700.54
515.3	2638.98	2230.54	1190.3	1173.31	2213.56	408.435
515.2	2322.66	2126.77	1177.08	1160.44	2110.13	195.894
515.1	2039.72	2036.85	1166.54	1150.24	2020.55	2.87402
515	1825.07	1958.81	1158.4	1142.44	1942.85	-133.736
514.9	1612.54	1890.58	1152.09	1136.45	1874.94	-278.041
514.8	1521.4	1830.97	1147.6	1132.27	1815.65	-309.573
514.7	1486.4	1778.04	1143.88	1128.85	1763.02	-291.642
514.6	1407.67	1730.44	1140.44	1125.71	1715.71	-322.772
514.5	1373.62	1687.95	1137.68	1123.24	1673.51	-314.33
514.4	1345.72	1649.59	1135.21	1121.04	1635.42	-303.866
514.3	1289.29	1614.81	1132.97	1119.07	1600.91	-325.515
514.2	1247.21	1583.49	1131.21	1117.58	1569.86	-336.283
514.1	1211.17	1555.15	1129.82	1116.44	1541.77	-343.976
514	1203.22	1529.45	1128.74	1115.61	1516.32	-326.228
513.9	1218.42	1505.88	1127.73	1114.84	1492.99	-287.462
513.8	1191.04	1484.01	1126.59	1113.93	1471.35	-292.969
513.7	1199.74	1464.03	1125.68	1113.25	1451.61	-264.294
513.6	1129.75	1445.45	1124.7	1112.49	1433.24	-315.7
513.5	1131.32	1428.82	1124.33	1112.34	1416.83	-297.5
513.4	1156.53	1413.38	1123.96	1112.18	1401.6	-256.85
513.3	1148.77	1398.8	1123.36	1111.79	1387.22	-250.03
513.2	1121.18	1385.28	1122.84	1111.46	1373.9	-264.102
513.1	1126.89	1372.89	1122.56	1111.38	1361.71	-246.005
513	1111.24	1361.28	1122.23	1111.24	1350.29	-250.044
(ii) after 30 pulses of NH3 reduction
B.E.(eV)	Raw	Intensity	Peak	Background	1			Peak
527	5907.22	6357.06	5907.22	5931.32	6309.81	5923.74	5913.85	-449.84
526.9	6066.3	6433.97	5907.22	5934.5	6383.06	5924.09	5913.98	-367.668
526.8	6039.76	6525.05	5905.85	5936.87	6469.91	5923.07	5912.73	-485.293
526.7	6184.72	6633.98	5904.69	5940.11	6573.94	5922.29	5911.7	-449.255
526.6	6453.67	6761.55	5902.27	5942.82	6695.86	5920.25	5909.42	-307.883
526.5	6673.57	6908.57	5897.5	5944.02	6836.38	5915.88	5904.79	-234.997
526.4	6815.82	7077.26	5890.79	5944.2	6997.63	5909.58	5898.23	-261.441
526.3	7113.35	7269.79	5882.79	5944.11	7181.68	5902.01	5890.38	-156.439
526.2	7333.69	7485.38	5872.16	5942.48	7387.66	5891.81	5879.89	-151.686
526.1	7624.82	7725.08	5859.52	5940.06	7616.54	5879.63	5867.41	-100.258
526	7870.65	7987.25	5844.26	5936.28	7866.61	5864.83	5852.31	-116.605
525.9	8493.11	8270.77	5826.74	5931.56	8136.67	5847.8	5834.96	222.344
525.8	8717.65	8569.83	5803.69	5922.69	8420.89	5825.25	5812.08	147.818
525.7	9047.4	8883.62	5778.5	5913.05	8718.42	5800.58	5787.07	163.777
525.6	9663.91	9206.64	5750.24	5901.73	9023.78	5772.86	5758.99	457.269
525.5	10057.1	9529.83	5716.41	5886.16	9327.96	5739.59	5725.35	527.266
525.4	10266.7	9848.08	5678.88	5868.15	9625.92	5702.65	5688.02	418.617
525.3	10663.8	10155	5639.22	5849.17	9911.3	5663.59	5648.56	508.853
525.2	11065.5	10439.3	5595.79	5827.39	10173.2	5620.78	5605.33	626.19
525.1	11192.1	10691.9	5548.5	5802.58	10402.4	5574.14	5558.26	500.239
525	11305.9	10904.7	5499.71	5776.81	10591.3	5526.03	5509.69	401.158
524.9	11247.2	11068.8	5449.52	5749.94	10731.1	5476.54	5459.73	178.427
524.8	11224	11177.1	5399.4	5723.13	10815.2	5427.15	5409.85	46.877
524.7	11284	11222.8	5349.05	5695.7	10836.9	5377.56	5359.74	61.2031
524.6	11181	11201.3	5297.74	5666.59	10792.2	5327.05	5308.69	-20.3398
524.5	11053.3	11113.4	5246.88	5636.74	10682.2	5277.02	5258.1	-60.085
524.4	10727.9	10961.6	5196.68	5605.98	10509.8	5227.68	5208.17	-233.728
524.3	10322.9	10752.9	5148.86	5575.58	10282.5	5180.77	5160.64	-430.004
524.2	9993.11	10495.5	5104.14	5545.82	10008.9	5136.98	5116.21	-502.344
524.1	9761.68	10197	5061.87	5515.68	9697.04	5095.7	5074.25	-435.371
524	9287.91	9866.41	5021.24	5483.98	9356.12	5056.09	5033.94	-578.498
523.9	9000.26	9514.73	4984.36	5452.57	8997.56	5020.28	4997.38	-514.471
523.8	8842.13	9149.1	4949.64	5419.7	8628.61	4986.69	4963.01	-306.966
523.7	8575.95	8777.02	4915.99	5384.21	8256.85	4954.22	4929.71	-201.073
523.6	8315.34	8406.46	4884.35	5347.09	7890.16	4923.81	4898.44	-91.1172
523.5	8046.52	8044.25	4854.69	5308.5	7535.2	4895.45	4869.17	2.26953
523.4	7740.84	7695.75	4827.1	5268.79	7197.06	4869.21	4841.98	45.0903
523.3	7500.05	7365.53	4801.91	5228.62	6879.97	4845.46	4817.21	134.519
523.2	7264.33	7056.79	4778.58	5187.89	6586.7	4823.63	4794.32	207.537
523.1	6983.98	6771.51	4757.09	5146.96	6318.82	4803.73	4773.29	212.468
523	6778.78	6511.81	4737.84	5106.69	6077.99	4786.14	4754.51	266.975
522.9	6611.19	6277.41	4720.2	5066.87	5863.52	4770.26	4737.36	333.775
522.8	6388.55	6067.73	4703.85	5027.58	5674.4	4755.76	4721.54	320.822
522.7	6186.33	5882.68	4689.29	4989.72	5510.15	4743.16	4707.51	303.651
522.6	5935.8	5720.65	4676.35	4953.45	5368.81	4732.29	4695.14	215.147
522.5	5917.79	5580.7	4665.46	4919.53	5249.09	4723.6	4684.85	337.092
522.4	5707.52	5458.96	4654.63	4886.25	5146.87	4715.09	4674.64	248.561
522.3	5507.63	5355.19	4645.53	4855.48	5061.65	4708.46	4666.19	152.439
522.2	5480.82	5267.58	4638.08	4827.36	4991.4	4703.62	4659.43	213.243
522.1	5268.89	5192.74	4630.79	4800.54	4932.59	4699.13	4652.86	76.1465
522	5144.62	5130.7	4625.27	4776.76	4885.09	4696.58	4648.1	13.9204
521.9	4998.42	5079.13	4620.78	4755.34	4846.49	4695.25	4644.4	-80.7095
521.8	4920.34	5036.85	4617.52	4736.52	4815.55	4695.36	4641.98	-116.506
521.7	4858.65	5002.12	4614.9	4719.73	4790.51	4696.36	4640.24	-143.475
521.6	4897.25	4973.76	4612.8	4704.81	4770.16	4698.12	4639.06	-76.5122
521.5	4795.31	4950.06	4610.34	4690.88	4752.8	4699.81	4637.58	-154.745
521.4	4738.17	4931.47	4608.74	4679.07	4738.93	4702.66	4637.02	-193.296
521.3	4714.55	4917.01	4607.62	4668.93	4727.59	4706.34	4636.99	-202.457
521.2	4748.87	4905.92	4606.69	4660.1	4718.08	4710.59	4637.23	-157.045
521.1	4687.75	4897.28	4605.47	4651.98	4709.52	4714.94	4637.23	-209.531
521	4712.89	4891.62	4604.75	4645.31	4702.48	4720.27	4637.82	-178.73
520.9	4681.11	4887.94	4603.82	4639.24	4695.99	4725.89	4638.27	-206.829
520.8	4589.49	4886.54	4603.15	4634.18	4690.4	4732.35	4639.07	-297.053
520.7	4662.31	4887.82	4603.27	4630.55	4686.09	4740.22	4640.76	-225.506
520.6	4625.63	4890.26	4602.76	4626.86	4681.57	4748.19	4641.92	-264.631
520.5	4546.92	4894.76	4602.56	4623.96	4677.7	4757.27	4643.52	-347.843
520.4	4481.25	4901.69	4603.04	4622.17	4674.8	4767.93	4645.92	-420.44
520.3	4516.54	4910.97	4604.1	4621.3	4672.71	4780.2	4649.05	-394.434
520.2	4432.7	4921.81	4604.85	4620.44	4670.55	4793.33	4652.05	-489.112
520.1	4403.67	4935.37	4606.34	4620.55	4669.31	4808.54	4655.98	-531.697
520	4489.07	4951.33	4608.09	4621.14	4668.51	4825.53	4660.42	-462.258
519.9	4468.16	4968.95	4609.12	4621.18	4667.14	4843.57	4664.42	-500.789
519.8	4555.75	4989.46	4610.34	4621.55	4666.1	4863.86	4668.97	-433.712
519.7	4562.48	5012.31	4610.81	4621.3	4664.44	4885.79	4673.22	-449.832
519.6	4549.76	5038.76	4611.23	4621.08	4662.85	4910.52	4677.99	-488.998
519.5	4673.65	5069.68	4611.76	4621.06	4661.48	4938.8	4683.62	-396.027
519.4	4793.24	5104.98	4611.23	4620.04	4659.15	4970.33	4689.14	-311.745
519.3	4796.01	5146.42	4609.65	4618.03	4655.87	5006.6	4694.88	-350.411
519.2	4918.87	5197.71	4608.04	4616.03	4652.64	5050.97	4702.19	-278.839
519.1	5090.27	5262.66	4605.35	4612.99	4648.42	5106.78	4710.54	-172.395
519	5322.07	5349.09	4601.16	4608.47	4642.77	5181.27	4720.07	-27.0244
518.9	5589.74	5470.73	4594.93	4601.94	4635.16	5287.43	4730.98	119.015
518.8	6008.9	5650.85	4586.33	4593.07	4625.24	5447.66	4743.87	358.052
518.7	6326.14	5924.68	4574.03	4580.52	4611.69	5696.16	4758.41	401.458
518.6	6916.51	6347.43	4558.89	4565.13	4595.35	6086.88	4776.73	569.084
518.5	7578.21	6989.31	4538.5	4544.52	4573.82	6688.71	4797.76	588.901
518.4	8526.99	7939.92	4512.23	4518.03	4546.46	7589.73	4822.38	587.067
518.3	9688.28	9295.55	4477.52	4483.13	4510.71	8884.57	4849.7	392.733
518.2	11105.2	11140.6	4432.47	4437.89	4464.67	10656	4879.38	-35.3691
518.1	13247.1	13527.7	4374.79	4380.03	4406.04	12955.2	4910.8	-280.631
518	15862.3	16435.9	4298.09	4303.16	4328.43	15759.6	4938.95	-573.563
517.9	18993.8	19759.7	4198.11	4203.02	4227.59	18962.6	4960.82	-765.879
517.8	22519.1	23288	4070.21	4074.96	4098.85	22352.2	4972.66	-768.928
517.7	26459.2	26696.8	3910.72	3915.33	3938.56	25604.2	4970.96	-237.641
517.6	29905.4	29582.3	3715.79	3720.26	3742.86	28314.9	4951.73	323.06
517.5	32438.5	31506.5	3489.38	3493.72	3515.72	30047.6	4917.64	932.008
517.4	33610.5	32118.3	3239.12	3243.33	3264.76	30453.2	4874.49	1492.15
517.3	32453.4	31291.6	2976.56	2980.64	3001.52	29408	4831.15	1161.77
517.2	29928	29202.6	2721.74	2725.7	2746.04	27092.5	4803.62	725.408
517.1	26199.3	26228.4	2486.54	2490.39	2510.22	23888.1	4799.36	-29.1348
517	22018.8	22815.2	2281.55	2285.29	2304.62	20246.9	4823.09	-796.439
516.9	18163.3	19356.5	2110.92	2114.56	2133.42	16568.5	4872.73	-1193.15
516.8	15099.8	16147.8	1972.15	1975.69	1994.09	13155.6	4938.86	-1047.99
516.7	12779	13378.9	1858.67	1862.11	1880.06	10205.5	5007.23	-599.87
516.6	11069.1	11127.5	1764.26	1767.61	1785.14	7803.2	5064.37	-58.4375
516.5	9936.9	9390.68	1683.82	1687.09	1704.2	5952.81	5098.05	546.225
516.4	9041.18	8100.79	1612.47	1615.65	1632.37	4592.45	5097.75	940.387
516.3	8274.95	7163.52	1548.25	1551.35	1567.68	3631.57	5057.68	1111.43
516.2	7725.79	6481.34	1490.1	1493.12	1509.08	2974.04	4975.4	1244.45
516.1	7204.26	5965.64	1436.2	1439.14	1454.74	2529.92	4850.42	1238.62
516	6712.82	5550.5	1386.33	1389.2	1404.46	2229.4	4686.44	1162.32
515.9	6171.18	5190.07	1340.29	1343.09	1358.01	2020.89	4488.94	981.106
515.8	5507.27	4857.21	1298.52	1301.26	1315.85	1870.44	4265.23	650.058
515.7	4939.71	4539.19	1262.14	1264.81	1279.09	1757.64	4024.08	400.518
515.6	4389.45	4229.44	1230.35	1232.95	1246.93	1668.72	3771.89	160.005
515.5	3878.35	3927.89	1203.04	1205.58	1219.26	1596.3	3515.85	-49.5393
515.4	3437.77	3636.34	1179.91	1182.39	1195.79	1535.95	3261.93	-198.566
515.3	2996.67	3357.34	1160.39	1162.82	1175.94	1484.77	3014.98	-360.668
515.2	2570.39	3094.59	1144.51	1146.89	1159.74	1441.49	2780.01	-524.202
515.1	2211.87	2850.62	1132.19	1134.51	1147.1	1405.13	2560.44	-638.75
515	2023.93	2627.39	1122.85	1125.12	1137.46	1374.57	2358.8	-603.462
514.9	1837.37	2424.8	1115.06	1117.29	1129.38	1347.92	2175.41	-587.431
514.8	1635.5	2243.48	1108.82	1110.99	1122.85	1324.83	2011.27	-607.981
514.7	1585.62	2083.84	1104.27	1106.39	1118.02	1305.18	1867.06	-498.221
514.6	1465.39	1943.85	1100.11	1102.19	1113.59	1287.42	1740.97	-478.461
514.5	1395.76	1823.27	1096.95	1098.99	1110.17	1272	1632.96	-427.511
514.4	1347.32	1720.22	1094.37	1096.36	1107.33	1258.3	1541.32	-372.898
514.3	1266.05	1632.87	1092.18	1094.13	1104.9	1246.02	1464.36	-366.82
514.2	1245.68	1559.9	1090.67	1092.59	1103.15	1235.32	1400.86	-314.217
514.1	1198.92	1498.95	1089.34	1091.21	1101.58	1225.57	1348.59	-300.026
514	1166.97	1448.62	1088.39	1090.23	1100.41	1216.92	1306.23	-281.654
513.9	1144.7	1407.18	1087.71	1089.51	1099.51	1209.17	1272.11	-262.478
513.8	1132.73	1373.06	1087.22	1088.98	1098.8	1202.17	1244.75	-240.333
513.7	1110.39	1344.96	1086.82	1088.56	1098.2	1195.78	1222.89	-234.566
513.6	1116.58	1321.81	1086.62	1088.32	1097.79	1190.03	1205.52	-205.228
513.5	1133.94	1302.46	1086.36	1088.03	1097.33	1184.64	1191.54	-168.525
513.4	1087.11	1286.04	1085.95	1087.59	1096.73	1179.46	1180.11	-198.931
513.3	1078.38	1272.45	1085.94	1087.55	1096.53	1175.02	1171.16	-194.071
513.2	1122.08	1260.88	1086	1087.58	1096.42	1170.97	1163.92	-138.798
513.1	1098.63	1250.45	1085.69	1087.24	1095.93	1166.81	1157.55	-151.824
513	1085.58	1241.46	1085.58	1087.1	1095.64	1163.11	1152.34	-155.876
(iii) after 120 pulses of NH3 reduction
B.E.(eV)	Raw	Intensity	Peak	Background	1			Peak
527	6093.61	6549.88	6093.61	6230.11	6391.2	6105.9	6103.49	-456.273
526.9	6135.49	6619.68	6093.61	6244.87	6445.8	6106.17	6103.68	-484.188
526.8	6199.19	6702.1	6093.22	6260.64	6511.59	6106.05	6103.48	-502.912
526.7	6230.12	6798.65	6092.23	6277.27	6590.06	6105.34	6102.69	-568.528
526.6	6389.08	6911.53	6090.95	6295.11	6683.32	6104.34	6101.61	-522.452
526.5	6567.1	7041.12	6088.18	6312.98	6791.76	6101.86	6099.04	-474.022
526.4	6912.26	7188.79	6083.72	6330.73	6916.7	6097.71	6094.8	-276.535
526.3	6897.17	7354.28	6076.01	6346.81	7057.86	6090.32	6087.31	-457.107
526.2	7093.51	7541.43	6068.36	6364.48	7219.15	6083	6079.89	-447.923
526.1	7295.38	7748.71	6058.82	6381.78	7399.01	6073.8	6070.59	-453.334
526	7709.56	7975.28	6047.31	6398.55	7596.7	6062.64	6059.32	-265.718
525.9	7934.12	8217.95	6031.84	6412.73	7809.1	6047.53	6044.1	-283.829
525.8	8343.43	8476.43	6014.13	6425.97	8036.01	6030.2	6026.65	-133.005
525.7	8817.04	8745.52	5992.45	6436.35	8272.37	6008.91	6005.23	71.5244
525.6	9104.38	9020.79	5966.16	6443.12	8513.9	5983.02	5979.21	83.5928
525.5	9553.84	9298.47	5936.94	6447.76	8757.03	5954.23	5950.28	255.366
525.4	9725.19	9571.19	5903.28	6448.52	8994.59	5921	5916.91	153.999
525.3	9778.92	9834.78	5867.7	6447.76	9222.61	5885.88	5881.64	-55.8594
525.2	10245.2	10082.3	5831.3	6446.24	9434.5	5849.94	5845.54	162.871
525.1	10405.1	10302.2	5790.21	6439.87	9618.84	5809.35	5804.78	102.9
525	10669.5	10488.5	5747.26	6431.11	9770.15	5766.9	5762.16	180.953
524.9	10564.7	10632.5	5701.44	6418.67	9879.84	5721.61	5716.69	-67.7978
524.8	10661.6	10730.4	5656.17	6405.64	9944.58	5676.9	5671.77	-68.7773
524.7	10713.8	10774.6	5609.58	6389.74	9957.14	5630.88	5625.55	-60.7715
524.6	10522.8	10762.3	5562.07	6371.04	9915.06	5583.96	5578.43	-239.483
524.5	10345.4	10695.1	5515.89	6351.41	9820.3	5538.41	5532.65	-349.684
524.4	10356.2	10575	5470.94	6330.37	9675.2	5494.11	5488.1	-218.767
524.3	10264.6	10404.5	5425.47	6305.85	9482.73	5449.31	5443.06	-139.953
524.2	10112.9	10191.2	5380.42	6278.45	9250.56	5404.98	5398.46	-78.2754
524.1	9884.2	9942.51	5336.37	6248.45	8986.64	5361.67	5354.87	-58.3135
524	9740.85	9667.31	5294.04	6216.34	8699.97	5320.11	5313.01	73.5361
523.9	9453.47	9372.42	5252.65	6181.15	8397.56	5279.53	5272.12	81.0518
523.8	9214.12	9066.38	5213.55	6144.14	8088.07	5241.27	5233.53	147.743
523.7	9044.13	8755.86	5176.31	6104.82	7778.21	5204.93	5196.83	288.266
523.6	8857.03	8445.97	5140.31	6062.6	7473.03	5169.86	5161.39	411.065
523.5	8488.75	8142.4	5105.71	6017.79	7178.13	5136.24	5127.37	346.348
523.4	8357.16	7851.05	5074.22	5972.25	6899.19	5105.78	5096.49	506.114
523.3	8100.48	7573.02	5043.66	5924.05	6637.1	5076.3	5066.56	527.457
523.2	7800.46	7312.38	5015.21	5874.65	6395.6	5048.98	5038.77	488.084
523.1	7575.72	7070.97	4989.28	5824.8	6176.23	5024.26	5013.53	504.754
523	7250.26	6849.34	4965.21	5774.18	5979.16	5001.44	4990.17	400.923
522.9	7074	6648.59	4943.94	5724.11	5805.13	4981.51	4969.65	425.414
522.8	6856.78	6466.97	4924.11	5673.58	5652.03	4963.09	4950.61	389.81
522.7	6810.78	6304.34	4906.12	5623.38	5519.31	4946.58	4933.44	506.437
522.6	6459.3	6157.89	4888.39	5572.25	5403.82	4930.43	4916.57	301.414
522.5	6263.83	6029.32	4873.77	5523.43	5306.89	4917.47	4902.85	234.513
522.4	6153.06	5915.73	4860.83	5475.79	5225.28	4906.3	4890.85	237.333
522.3	5979.29	5814.86	4848.8	5428.86	5156.45	4896.15	4879.81	164.429
522.2	5788.57	5726.02	4838.28	5383.55	5099.37	4887.62	4870.33	62.5488
522.1	5764.6	5647.97	4829.44	5340.25	5052.56	4880.89	4862.57	116.628
522	5492.32	5578.07	4820.73	5297.7	5013.1	4874.45	4855.02	-85.7481
521.9	5319.68	5517.52	4814.48	5258.4	4981.98	4870.61	4849.97	-197.842
521.8	5131.69	5464.49	4809.78	5221.62	4957.18	4868.49	4846.54	-332.801
521.7	5099.25	5418.43	4806.78	5187.7	4937.94	4868.25	4844.89	-319.177
521.6	5082.43	5377.21	4804.06	5155.3	4922.02	4868.48	4843.58	-294.777
521.5	4982.46	5340.22	4801.47	5124.43	4908.64	4869.07	4842.48	-357.76
521.4	4852.7	5307.8	4799.78	5095.91	4898.06	4870.8	4842.38	-455.103
521.3	4753.4	5279.9	4799.29	5070.09	4890.14	4873.98	4843.56	-526.501
521.2	4733.73	5256.02	4799.72	5046.75	4884.29	4878.38	4845.76	-522.288
521.1	4737.26	5235.19	4800.33	5025.14	4879.51	4883.28	4848.25	-497.935
521	4730.3	5217.09	4800.92	5005.07	4875.41	4888.52	4850.84	-486.79
520.9	4670.52	5201.67	4801.57	4986.62	4871.94	4894.22	4853.61	-531.15
520.8	4619.33	5189.33	4802.8	4970.22	4869.47	4900.94	4857.09	-570.003
520.7	4690.54	5179.95	4804.5	4955.77	4867.85	4908.64	4861.21	-489.415
520.6	4604.86	5172.34	4805.56	4942.06	4865.87	4916.26	4864.84	-567.479
520.5	4558.25	5167.93	4807.43	4930.51	4864.95	4925.31	4869.45	-609.676
520.4	4505.28	5166.34	4809.75	4920.66	4864.7	4935.53	4874.7	-661.062
520.3	4592.96	5167.66	4812.59	4912.51	4865.14	4947.08	4880.69	-574.705
520.2	4566.15	5170.62	4814.63	4904.69	4864.96	4958.76	4886.11	-604.472
520.1	4589.47	5176.33	4816.94	4898.14	4865.18	4971.78	4892.06	-586.862
520	4657.87	5184.42	4819.06	4892.35	4865.34	4985.82	4898.09	-526.551
519.9	4624.24	5194.6	4820.56	4886.81	4865	5000.65	4903.82	-570.358
519.8	4684.74	5208	4822.39	4882.38	4865.1	5017.46	4910.23	-523.258
519.7	4765.42	5223.98	4823.67	4878.12	4864.75	5035.64	4916.48	-458.565
519.6	4748.43	5242.74	4824.21	4873.76	4863.75	5055.4	4922.46	-494.306
519.5	4849.27	5265.65	4824.92	4870.14	4863	5078.12	4929.14	-416.378
519.4	4944.92	5292.44	4824.69	4866.1	4861.39	5103.5	4935.52	-347.522
519.3	5042.44	5324.52	4823.57	4861.63	4858.96	5132.84	4941.8	-282.078
519.2	5111.26	5364.17	4821.53	4856.64	4855.69	5168.28	4948.17	-252.908
519.1	5412.48	5415.93	4818.84	4851.34	4851.81	5214.1	4955.18	-3.45313
519	5612	5485.13	4813.31	4843.53	4845.17	5275.25	4961.11	126.874
518.9	5816.54	5585.77	4805.88	4834.08	4836.68	5365.14	4967.5	230.768
518.8	6149.75	5739.53	4796.47	4822.9	4826.26	5504.58	4975.2	410.22
518.7	6545.21	5978.61	4783.87	4808.73	4812.7	5724.58	4984.22	566.601
518.6	7059.62	6351.38	4767.48	4790.94	4795.39	6071.8	4995.69	708.239
518.5	7646.42	6920.76	4746.14	4768.36	4773.18	6606.95	5010.7	725.661
518.4	8624.53	7763.14	4719.15	4740.25	4745.35	7403.45	5031.53	861.387
518.3	9730.66	8955.26	4682.79	4702.91	4708.2	8534.25	5058.28	775.404
518.2	10874.5	10559.5	4635.81	4655.02	4660.45	10057.2	5094.22	315.024
518.1	12458.4	12605.5	4577.74	4596.14	4601.66	11996.5	5144.45	-147.102
518	14492.5	15053.9	4504.38	4522.05	4527.6	14306.5	5210.88	-561.369
517.9	16831.8	17789.2	4411.41	4428.4	4433.97	16865.1	5295.96	-957.438
517.8	19778.4	20610.5	4295.8	4312.17	4317.72	19464.3	5403.72	-832.154
517.7	22708.2	23226.5	4151.69	4167.48	4172.99	21806.6	5534.53	-518.34
517.6	25149.2	25302.8	3978.96	3994.22	3999.68	23551.6	5694.13	-153.586
517.5	26976.8	26513.3	3781.9	3796.67	3802.06	24370.2	5890.07	463.537
517.4	27426.8	26660.1	3566	3580.3	3585.62	24063.2	6129.03	766.656
517.3	26768.5	25772.4	3343.9	3357.76	3363	22661.8	6421.6	996.066
517.2	24661.7	24089.2	3125.86	3139.31	3144.46	20412.1	6770.87	572.547
517.1	22202.4	21950.9	2925.4	2938.46	2943.52	17665.2	7179.89	251.5
517	19784.1	19684.8	2745.97	2758.65	2763.62	14765	7635.39	99.3223
516.9	17285.8	17545	2587.37	2599.71	2604.58	11986.1	8116.76	-259.231
516.8	15227.3	15699.1	2450.56	2462.55	2467.34	9520.77	8600.09	-471.794
516.7	13727.9	14221.5	2331.63	2343.3	2348	7473.26	9051.83	-493.607
516.6	12552.5	13102	2225.55	2236.92	2241.52	5863.77	9436.39	-549.454
516.5	11941.1	12277.3	2129.42	2140.5	2145.02	4660.87	9719.2	-336.209
516.4	11489.2	11650	2038.1	2048.89	2053.32	3793.96	9868.09	-160.776
516.3	11249.6	11122.7	1950.12	1960.64	1964.99	3184.88	9862.56	126.894
516.2	10807	10614.6	1863.56	1873.82	1878.08	2759.68	9693.66	192.438
516.1	10316.9	10073.9	1780.31	1790.32	1794.5	2459.9	9370.09	243.034
516	9735.87	9476.24	1700.85	1710.62	1714.72	2241.76	8911.7	259.635
515.9	9036.28	8819.3	1626.06	1635.59	1639.62	2075.68	8346.59	216.981
515.8	8347.01	8115.68	1557.09	1566.39	1570.34	1943.58	7706.63	231.329
515.7	7574.68	7385.86	1493.89	1502.97	1506.85	1834.03	7023.66	188.824
515.6	6741.42	6652.25	1437.29	1446.16	1449.97	1741.26	6326.71	89.1733
515.5	5973.49	5937.92	1387.91	1396.59	1400.33	1662.34	5642.4	35.5703
515.4	5236.22	5260.69	1345.23	1353.71	1357.38	1594.7	4990.6	-24.4731
515.3	4616.46	4634.83	1309.01	1317.3	1320.91	1536.94	4386.71	-18.3662
515.2	3974.47	4070.43	1278.22	1286.33	1289.87	1487.35	3841.56	-95.9617
515.1	3459.72	3573.17	1253.13	1261.06	1264.54	1445.67	3361.29	-113.45
515	3177.5	3144.54	1232.59	1240.34	1243.76	1410.44	2947.76	32.9565
514.9	2841.06	2780.82	1214.48	1222.07	1225.43	1379.25	2597.52	60.2444
514.8	2498.49	2478.46	1199.35	1206.77	1210.08	1352.39	2307.26	20.0293
514.7	2306.91	2232.24	1187.25	1194.52	1197.77	1329.78	2071.93	74.6702
514.6	2082.93	2033.8	1176.83	1183.95	1187.14	1309.87	1883.33	49.1295
514.5	1929.71	1876.66	1168.4	1175.37	1178.51	1292.86	1735.11	53.0485
514.4	1736.37	1753.21	1161.31	1168.14	1171.23	1277.99	1619.77	-16.8359
514.3	1634.39	1657.46	1155.96	1162.65	1165.69	1265.56	1531.44	-23.0737
514.2	1570.28	1583.16	1151.5	1158.06	1161.05	1254.64	1463.92	-12.8846
514.1	1493.26	1525.19	1147.61	1154.04	1156.97	1244.84	1412.16	-31.9294
514	1417.85	1479.91	1144.39	1150.69	1153.58	1236.2	1372.6	-62.0559
513.9	1390.01	1444.24	1141.84	1148.02	1150.87	1228.67	1342.21	-54.2347
513.8	1321.31	1415.43	1139.53	1145.6	1148.39	1221.77	1318.26	-94.1187
513.7	1289.15	1392.13	1137.84	1143.79	1146.54	1215.84	1299.47	-102.976
513.6	1264.47	1372.69	1136.43	1142.27	1144.98	1210.52	1284.23	-108.221
513.5	1244.3	1356.15	1135.24	1140.97	1143.63	1205.69	1271.58	-111.855
513.4	1212.16	1341.81	1134.22	1139.84	1142.47	1201.3	1260.86	-129.647
513.3	1154.62	1329.29	1133.5	1139.02	1141.6	1197.44	1251.73	-174.67
513.2	1187.41	1318.53	1133.3	1138.72	1141.27	1194.32	1244.14	-131.121
513.1	1172.51	1308.45	1132.8	1138.12	1140.63	1191.08	1237.02	-135.94
513	1132.43	1299.33	1132.43	1137.65	1140.12	1188.16	1230.68	-166.903
(iv) after CLAO redox cycling at 650 oC
B.E.(eV)	Raw	Intensity	Peak	Background		Peak
527	6318.39	6802.73	6318.39	6751.17	6369.94	-484.338
526.9	6393.68	6884.34	6318.39	6831.7	6371.03	-490.656
526.8	6414.83	6982.61	6317.72	6928.86	6371.47	-567.784
526.7	6474.81	7100.55	6316.85	7045.64	6371.76	-625.735
526.6	6716.61	7240.55	6315.44	7184.45	6371.54	-523.944
526.5	7017.24	7403.33	6311.85	7346	6369.18	-386.089
526.4	7340.49	7590.61	6305.54	7532	6364.14	-250.117
526.3	7444.53	7804.04	6296.28	7744.12	6356.2	-359.509
526.2	7727.08	8046.36	6286.01	7985.09	6347.29	-319.281
526.1	8097.11	8316.5	6273.13	8253.81	6335.81	-219.386
526	8498.31	8612.48	6256.81	8548.34	6320.95	-114.168
525.9	9004.17	8932.14	6236.77	8866.5	6302.41	72.0273
525.8	9531.82	9271.41	6212.02	9204.2	6279.22	260.415
525.7	9884.28	9624.82	6182.33	9556.01	6251.14	259.456
525.6	10328.7	9988.17	6149.22	9917.68	6219.71	340.529
525.5	10918.3	10352.5	6111.84	10280.2	6184.06	565.841
525.4	11254.2	10707.6	6068.85	10633.5	6142.88	546.623
525.3	11618.4	11045.7	6022.48	10969.8	6098.37	572.673
525.2	11797.1	11354.9	5972.43	11277.1	6050.27	442.205
525.1	12029.7	11625.2	5920.34	11545.4	6000.19	404.479
525	12158.9	11843.8	5865.7	11761.8	5947.65	315.115
524.9	12125.3	12000.4	5809.42	11916.2	5893.54	124.95
524.8	12065.2	12086.7	5752.93	12000.4	5839.32	-21.5381
524.7	12055.1	12096.1	5696.48	12007.3	5785.23	-40.9824
524.6	11886.7	12024.8	5639.61	11933.5	5730.81	-138.048
524.5	11628.7	11875	5583.74	11781.3	5677.5	-246.351
524.4	11252.6	11652.7	5529.68	11556.3	5626.11	-400.117
524.3	10903.5	11366.9	5478.5	11267.7	5577.71	-463.375
524.2	10640.5	11028.1	5429.98	10926	5532.1	-387.625
524.1	10307.1	10647.1	5383.38	10542	5488.53	-340.033
524	9980.82	10237	5339.35	10128.7	5447.67	-256.207
523.9	9559.42	9809.27	5297.84	9697.64	5409.48	-249.856
523.8	9236.22	9375.39	5259.72	9260.27	5374.84	-139.168
523.7	8768.45	8944.77	5224.16	8826.02	5342.91	-176.315
523.6	8470.28	8526.72	5192.46	8404.16	5315.02	-56.4404
523.5	8309.19	8127.31	5163.15	8000.76	5289.7	181.879
523.4	8113.55	7750.71	5135.01	7619.96	5265.76	362.844
523.3	7732.97	7401.21	5108.37	7266.05	5243.53	331.76
523.2	7338.74	7083.68	5084.9	6943.89	5224.69	255.06
523.1	7257.89	6799.42	5064.74	6654.76	5209.41	458.47
523	6996.87	6546.36	5045.13	6396.57	5194.92	450.509
522.9	6751.06	6325.37	5027.67	6170.16	5182.88	425.693
522.8	6520.75	6134.87	5012.26	5973.96	5173.17	385.879
522.7	6395.44	5973.04	4998.77	5806.1	5165.71	422.402
522.6	6258.88	5836.44	4986.28	5663.13	5159.59	422.437
522.5	6159.88	5722.81	4974.9	5542.76	5154.94	437.07
522.4	5851.41	5629.12	4964.3	5441.93	5151.49	222.291
522.3	5704.81	5554.66	4956.36	5359.9	5151.13	150.153
522.2	5555.54	5495.66	4949.67	5292.86	5152.47	59.8833
522.1	5458.52	5449.87	4944.25	5238.52	5155.6	8.65088
522	5381.35	5414.91	4939.65	5194.47	5160.09	-33.5605
521.9	5236.51	5388.87	4935.7	5158.74	5165.83	-152.359
521.8	5153.48	5370.9	4933.01	5130.42	5173.49	-217.415
521.7	5047.85	5359.26	4931.04	5107.74	5182.56	-311.41
521.6	5046.84	5353.19	4930	5089.84	5193.35	-306.348
521.5	4992.48	5350.99	4928.95	5074.97	5204.98	-358.513
521.4	4931.83	5352.56	4928.38	5062.93	5218.02	-420.73
521.3	4873.98	5357.52	4928.35	5053.25	5232.62	-483.541
521.2	4807.6	5365.55	4928.84	5045.52	5248.87	-557.948
521.1	4869.06	5376.54	4929.92	5039.48	5266.98	-507.477
521	4925.45	5389.23	4930.47	5033.79	5285.92	-463.784
520.9	4755.2	5403.66	4930.51	5028.28	5305.89	-648.461
520.8	4795.76	5421.89	4932.08	5024.86	5329.11	-626.131
520.7	4823.2	5442.13	4933.3	5021.54	5353.89	-618.928
520.6	4775.11	5464.67	4934.28	5018.37	5380.58	-689.558
520.5	4760.68	5490.36	4935.71	5015.97	5410.1	-729.68
520.4	4752.56	5519.19	4937.27	5013.98	5442.48	-766.626
520.3	4786.61	5551.43	4938.93	5012.32	5478.03	-764.822
520.2	4667.72	5587.07	4940.29	5010.6	5516.76	-919.352
520.1	4667.67	5627.98	4942.73	5010.14	5560.57	-960.311
520	4666.3	5673.61	4945.19	5009.88	5608.92	-1007.32
519.9	4688.82	5724.68	4947.68	5009.82	5662.54	-1035.86
519.8	4691.54	5781.79	4949.99	5009.72	5722.06	-1090.25
519.7	4707.74	5846.04	4952.31	5009.76	5788.58	-1138.3
519.6	4837.2	5918.54	4954.49	5009.8	5863.23	-1081.34
519.5	4853.58	5999.68	4955.54	5008.82	5946.4	-1146.1
519.4	4902.89	6092.32	4956.45	5007.81	6040.96	-1189.43
519.3	4968.75	6198.67	4956.93	5006.47	6149.13	-1229.92
519.2	5138.45	6321.77	4956.83	5004.64	6273.95	-1183.32
519.1	5285.05	6465.62	4955.2	5001.38	6419.44	-1180.57
519	5598.58	6637.47	4952.25	4996.87	6592.85	-1038.89
518.9	5809.23	6847.14	4946.47	4989.61	6804.01	-1037.91
518.8	6291.86	7113.32	4938.76	4980.48	7071.59	-821.46
518.7	6672.66	7460.28	4926.66	4967.04	7419.9	-787.621
518.6	7152.41	7929.47	4911.04	4950.15	7890.36	-777.061
518.5	7880.36	8575.66	4891	4928.88	8537.78	-695.304
518.4	9046.03	9470.48	4864.26	4900.98	9433.76	-424.449
518.3	10327.6	10699.1	4826.86	4862.47	10663.5	-371.504
518.2	12001.5	12353.2	4777.67	4812.22	12318.7	-351.748
518.1	14328	14516.5	4713.06	4746.6	14483	-188.549
518	17237.5	17234.4	4627.07	4659.63	17201.8	3.11328
517.9	21027.9	20498.8	4514.29	4545.92	20467.2	529.109
517.8	25261.1	24210.4	4366.6	4397.34	24179.6	1050.72
517.7	29662.5	28134.9	4179.74	4209.62	28105	1527.61
517.6	33477.6	31867.6	3951.83	3980.9	31838.5	1610.02
517.5	36221.2	34795.6	3687.77	3716.05	34767.3	1425.6
517.4	37069.7	36224.9	3396.81	3424.33	36197.4	844.773
517.3	36037.5	35694.1	3095.66	3122.46	35667.3	343.41
517.2	33047.1	33287.9	2801.05	2827.15	33261.8	-240.844
517.1	28341.3	29585.8	2530.55	2555.98	29560.4	-1244.54
517	23648.1	25313.9	2299.71	2324.49	25289.1	-1665.76
516.9	19207.6	21039.3	2108.79	2132.95	21015.2	-1831.72
516.8	15379.8	17120	1955.87	1979.43	17096.5	-1740.25
516.7	12755.3	13746.7	1835.81	1858.8	13723.8	-991.44
516.6	10855.6	10975.2	1738.15	1760.58	10952.8	-119.584
516.5	9588.63	8790.41	1656.61	1678.5	8768.52	798.22
516.4	8644.43	7121.83	1585.67	1607.05	7100.45	1522.6
516.3	7855.8	5877.17	1522.54	1543.42	5856.3	1978.63
516.2	7305.94	4962.45	1465.9	1486.3	4942.05	2343.49
516.1	6722.46	4288.95	1413.67	1433.6	4269.02	2433.51
516	6137.79	3787.98	1366.19	1385.67	3768.5	2349.81
515.9	5613.35	3406.76	1323.52	1342.56	3387.72	2206.59
515.8	5022.98	3107.84	1285.15	1303.78	3089.21	1915.14
515.7	4567.8	2867.52	1251.73	1269.94	2849.31	1700.28
515.6	4062.69	2668.47	1222.07	1239.89	2650.65	1394.21
515.5	3388.63	2501.2	1196.66	1214.11	2483.76	887.426
515.4	2973.41	2360.58	1177.06	1194.13	2343.51	612.833
515.3	2673.58	2239.88	1161	1177.71	2223.16	433.702
515.2	2393.28	2135.15	1147.47	1163.84	2118.78	258.128
515.1	2090.81	2043.86	1136.33	1152.36	2027.83	46.9531
515	1881.9	1964.55	1127.79	1143.5	1948.85	-82.6531
514.9	1734.61	1894.98	1121.05	1136.43	1879.59	-160.367
514.8	1632.91	1833.42	1115.56	1130.64	1818.34	-200.513
514.7	1527.08	1778.62	1110.93	1125.72	1763.84	-251.545
514.6	1463.87	1729.78	1107.21	1121.71	1715.29	-265.912
514.5	1405.39	1685.92	1104.02	1118.24	1671.7	-280.529
514.4	1338.67	1646.41	1101.33	1115.27	1632.47	-307.743
514.3	1272	1610.85	1099.2	1112.88	1597.17	-338.854
514.2	1269.44	1578.88	1097.66	1111.08	1565.46	-309.443
514.1	1196.98	1549.55	1096.12	1109.29	1536.38	-352.571
514	1247.81	1523.22	1095.22	1108.15	1510.29	-275.409
513.9	1204.99	1498.52	1093.85	1106.55	1485.83	-293.527
513.8	1141.39	1476.04	1092.86	1105.32	1463.58	-334.652
513.7	1151.51	1455.82	1092.43	1104.66	1443.58	-304.306
513.6	1102.96	1436.99	1091.9	1103.92	1424.97	-334.031
513.5	1104.51	1419.96	1091.8	1103.61	1408.16	-315.454
513.4	1160.23	1404.15	1091.68	1103.29	1392.55	-243.919
513.3	1161.79	1388.93	1091.07	1102.47	1377.54	-227.145
513.2	1110.59	1374.72	1090.44	1101.64	1363.52	-264.13
513.1	1149.39	1361.87	1090.26	1101.27	1350.86	-212.477
513	1089.73	1349.51	1089.73	1100.56	1338.68	-259.78

## Sheet: Fig.3c
Source Data
Paper: Selective catalytic oxidation of ammonia to nitric oxide via chemical looping
Fig.3c Normalized V K-edge XANES spectra of V2O5 catalysts with different NH3 pulse numbers together with the standard compounds in different oxidation state. The inset shows the enlarge view of the pre-edge peak.
V foil		V2O5 as prepared		30 pluses		60 pluses		90 pluses		120 pluses		150 pluses		180 pluses		NH3 Re O2		VCl3		C10H14O5V
5266.7	0.00403	5266.74	0.00627	5266.69	0.00654	5266.76	0.00551	5266.73	0.00603	5266.72	0.00795	5266.7	0.0054	5266.7	0.01103	5241.33	0.02486	5266.69	0.01913	5266.7	0.01781
5268.98	0.00288	5270.7	0.01053	5270.65	0.00587	5270.7	0.00485	5270.71	0.00518	5270.68	0.0072	5270.68	0.0049	5270.72	0.01008	5257.82	0.01926	5270.78	0.01947	5270.72	0.0152
5270.74	0.00384	5272.97	0.00864	5274.66	0.00516	5274.73	0.00454	5274.68	0.00248	5274.7	0.00598	5274.67	0.00446	5274.66	0.00918	5265.89	0.0124	5274.67	0.01629	5274.7	0.00287
5272.95	0.00256	5274.73	0.00922	5278.69	0.00453	5278.7	0.00378	5278.7	0.00443	5278.83	0.00559	5278.76	0.0039	5278.8	0.00865	5268.14	0.01102	5278.7	0.01429	5278.78	0.01069
5274.75	0.00372	5278.73	0.00808	5282.69	0.00393	5282.79	0.00333	5282.71	0.00364	5282.67	0.00461	5282.67	0.00313	5282.71	0.00532	5269.84	0.01099	5282.76	0.01225	5282.69	0.00932
5276.97	0.0019	5282.77	0.00716	5286.78	0.00324	5286.71	0.00267	5284.95	0.00257	5286.72	0.00405	5286.67	0.00253	5286.66	0.0065	5273.82	0.00581	5286.64	0.00973	5286.73	0.00779
5278.72	0.00153	5286.73	0.00588	5290.74	0.00241	5290.73	0.00199	5286.71	0.0023	5290.76	0.00329	5290.73	0.00201	5290.69	0.00578	5277.77	0.00749	5290.75	0.00847	5290.75	0.00637
5282.71	0.00271	5290.76	0.00459	5294.7	0.00172	5294.72	0.00155	5290.72	0.00118	5294.72	0.0025	5294.73	0.00143	5294.72	0.00498	5281.77	0.00694	5294.74	0.00918	5292.99	0.00327
5284.92	0.00144	5294.72	0.00327	5298.78	0.00127	5298.77	0.00114	5294.67	-0.00214	5298.75	0.00189	5298.74	0.000834451	5298.76	0.00187	5285.77	0.00578	5298.8	0.01041	5294.76	0.00472
5286.7	0.00258	5298.74	0.00239	5302.79	0.000892504	5302.81	0.000634	5298.74	0.000804704	5302.74	0.00113	5302.78	0.000613816	5302.77	0.00344	5289.77	0.00467	5302.8	0.00777	5298.87	0.00437
5288.93	0.00129	5302.73	0.00144	5306.75	0.000366175	5306.73	0.000218687	5302.91	0.00054862	5306.85	0.000960446	5306.82	0.000423255	5306.8	0.00289	5293.74	0.00401	5306.74	0.00357	5302.8	0.0025
5290.66	0.000623053	5306.72	0.00047944	5310.74	-0.000204837	5310.81	-0.000152198	5306.71	0.000602593	5310.78	5.22447e-05	5310.83	6.95838e-05	5310.81	0.00224	5297.82	0.00347	5310.83	0.00249	5306.81	0.000748758
5294.58	-0.000293388	5310.85	-0.000123295	5314.88	-0.000274958	5314.81	-0.000616552	5310.75	-0.000242359	5314.8	-0.000376748	5314.84	-0.000374221	5314.79	0.00175	5301.7	0.00226	5314.86	0.000198751	5310.8	-0.00124
5298.66	0.00179	5314.72	-0.00143	5318.8	-0.000824212	5318.83	-0.000764491	5314.87	0.000497037	5318.77	-0.000980743	5318.83	-0.000763774	5318.83	0.00128	5305.73	0.00154	5318.83	-0.0028	5314.77	-0.00247
5300.87	0.000381038	5318.81	-0.00178	5322.82	-0.00134	5322.91	-0.000945604	5318.73	0.000158832	5322.83	-0.00133	5322.95	-0.000904547	5322.86	0.00061644	5309.74	0.000867472	5322.84	-0.00584	5318.87	-0.00253
5302.62	0.00129	5322.72	-0.00813	5326.84	-0.00161	5326.85	-0.00135	5322.73	-0.000732861	5326.86	-0.00171	5326.88	-0.00123	5326.91	0.000310235	5313.75	-0.000327166	5326.93	-0.00715	5322.8	-0.0037
5304.84	0.000145872	5326.81	-0.0031	5330.85	-0.00187	5330.83	-0.00153	5326.79	-0.000555264	5329.09	-0.00251	5330.87	-0.00137	5329.09	-0.000585792	5315.96	-0.00155	5329.08	-0.00432	5326.77	-0.0051
5306.56	0.00113	5329	-0.00487	5334.85	-0.00207	5334.98	-0.00148	5330.84	0.000412029	5330.98	-0.00133	5334.91	-0.00167	5330.87	-0.000218518	5315.98	-0.00145	5330.85	-0.0045	5330.8	-0.00491
5308.78	6.46654e-06	5330.76	-0.0038	5338.81	-0.00217	5338.95	-0.00389	5334.75	-0.00126	5334.88	-0.00223	5338.85	-0.00403	5334.84	-0.000619886	5317.79	-0.000608532	5334.87	-0.00294	5334.91	-0.00425
5310.61	0.00114	5334.81	-0.00406	5342.91	-0.00204	5342.84	-0.00183	5338.72	-0.00161	5338.88	-0.00283	5342.9	-0.00188	5338.87	-0.00101	5321.71	-0.00107	5338.83	-0.01014	5338.75	-0.00686
5312.75	-7.71883e-05	5338.76	-0.00447	5346.88	-0.00245	5346.87	-0.00197	5342.8	-0.00211	5342.84	-0.00328	5346.9	-0.002	5342.82	-0.00135	5325.66	-0.00167	5342.82	-0.01134	5342.77	-0.0073
5314.5	0.00082636	5342.71	-0.00437	5350.85	-0.00267	5350.85	-0.00209	5346.73	-0.00312	5346.83	-0.00355	5350.89	-0.00201	5346.82	-0.00176	5329.65	-0.00598	5346.79	-0.00325	5346.87	-0.00708
5316.69	-0.000513797	5346.73	-0.00976	5354.81	-0.00273	5354.92	-0.0019	5350.71	-0.00305	5350.8	-0.00372	5354.97	-0.00183	5350.9	-0.00194	5333.67	-0.00222	5350.84	-0.00463	5350.86	-0.0081
5318.43	0.000488172	5350.74	-0.00424	5358.89	-0.00278	5358.9	-0.00198	5354.73	-0.00169	5354.8	-0.00359	5358.89	-0.00217	5354.84	-0.00234	5337.59	-0.00337	5354.82	-0.00355	5354.81	-0.00805
5320.64	-0.000692491	5354.69	-0.00552	5362.91	-0.00264	5362.89	-0.00205	5358.85	-0.00119	5358.91	-0.00723	5362.9	-0.00425	5358.84	-0.00274	5341.53	-0.0036	5358.86	-0.0023	5358.97	-0.01384
5322.42	0.000374583	5358.82	-0.0037	5366.89	-0.0059	5366.89	-0.00186	5362.77	-0.00132	5362.95	-0.00343	5367.02	-0.0018	5362.86	-0.00281	5345.54	-0.00374	5362.8	-0.00321	5362.84	-0.00765
5324.57	-0.000825275	5362.68	-0.00928	5370.95	-0.0023	5370.91	-0.00403	5366.81	-0.0018	5366.85	-0.00352	5370.88	-0.00198	5366.85	-0.00292	5349.49	-0.0044	5367	-0.00177	5366.87	-0.00696
5326.35	0.000209473	5366.69	-0.00402	5375.02	-0.00194	5374.92	-0.0017	5370.87	-0.00217	5370.85	-0.00329	5374.91	-0.00168	5370.84	-0.00306	5353.45	-0.00387	5370.81	-0.0027	5370.84	-0.00741
5328.49	-0.00101	5370.71	-0.00361	5378.9	-0.00194	5378.89	-0.00387	5374.78	-0.00371	5374.88	-0.003	5378.9	-0.00158	5374.88	-0.00308	5357.44	-0.00352	5374.82	-0.00263	5374.83	-0.00727
5330.23	-6.86429e-05	5374.84	-0.00274	5382.99	-0.00184	5382.94	-0.00141	5378.77	-0.00131	5378.83	-0.00294	5382.93	-0.00152	5378.96	-0.00553	5361.44	-0.00384	5378.81	-0.00377	5378.87	-0.00646
5332.4	-0.00108	5378.64	-0.00344	5386.98	-0.00447	5386.94	-0.00123	5382.8	-0.0017	5382.89	-0.00247	5386.99	-0.00141	5382.92	-0.00312	5365.44	-0.00427	5382.87	-0.00644	5382.92	-0.00532
5334.19	0.000184346	5382.71	-0.00295	5391.04	-0.00136	5390.96	-0.00115	5386.78	-0.00211	5386.82	-0.00222	5390.94	-0.00139	5386.84	-0.0055	5369.34	-0.0048	5386.84	-0.00736	5386.8	-0.00563
5336.32	-0.00104	5386.66	-0.00288	5394.94	-0.00125	5394.94	-0.000927564	5390.74	-0.00212	5390.86	-0.00167	5394.95	-0.0012	5390.81	-0.00535	5373.33	-0.00432	5390.86	-0.00399	5390.78	-0.00517
5338.19	0.000150827	5390.64	-0.00273	5398.95	-0.000715029	5398.94	-0.000575152	5394.77	-0.00187	5394.95	-0.000944401	5398.97	-0.000811932	5394.82	-0.00296	5377.28	-0.00423	5394.97	-0.00207	5394.92	-0.00378
5340.21	-0.00115	5394.63	-0.00234	5402.93	-0.000505437	5403.01	-6.93768e-05	5398.75	-0.00186	5398.87	-0.000931242	5402.95	-0.000545045	5398.83	-0.00277	5381.22	-0.00431	5398.86	-0.000794045	5398.81	-0.00316
5341.99	-5.87507e-05	5398.68	-0.00187	5406.95	-9.47432e-05	5406.96	0.000132748	5402.78	-0.00152	5402.9	-0.000143918	5406.93	-0.000318051	5402.77	-0.00542	5385.29	-0.0039	5402.85	-0.000433006	5402.79	-0.0013
5344.1	-0.00118	5402.72	-0.000723622	5410.92	0.000280823	5410.97	0.000451745	5406.76	-0.000812815	5406.81	0.000184668	5410.93	5.75076e-05	5406.81	-0.00309	5389.27	-0.00368	5406.89	-0.00185	5406.83	0.000194149
5345.89	-0.00169	5406.62	-0.000418276	5414.89	0.000667284	5414.95	0.000704364	5410.75	-0.000728969	5410.79	0.000751182	5414.98	0.000715617	5410.79	-0.003	5393.2	-0.00357	5410.79	-0.00818	5410.79	0.00148
5349.78	-0.00168	5410.54	0.000381111	5418.97	0.00151	5418.91	0.00107	5414.74	-9.24945e-05	5414.8	0.0013	5418.92	0.00103	5414.78	-0.00268	5397.14	-0.00369	5414.79	-0.00885	5414.75	0.00209
5353.74	-0.000117346	5414.61	0.00152	5422.91	0.00193	5422.89	0.0016	5418.7	0.000123955	5416.99	0.000757375	5422.9	0.00158	5418.87	-0.00219	5401.18	-0.0034	5418.81	0.00034892	5418.75	0.0029
5355.79	-0.00128	5418.58	0.00249	5426.88	0.0024	5426.86	0.00221	5422.68	0.000590983	5417.01	0.000384278	5427.01	0.00233	5422.76	-0.00198	5405.07	-0.00261	5422.76	-0.000509243	5422.84	0.00502
5357.56	-0.000324531	5422.52	0.00359	5430.94	0.00328	5430.9	0.00281	5426.61	0.00114	5418.8	0.00137	5430.94	0.00277	5426.73	-0.00168	5409.04	-0.00221	5426.84	0.00115	5426.7	0.00612
5359.69	-0.00114	5426.47	0.00471	5434.85	0.00386	5434.86	0.00137	5430.73	0.00274	5422.85	0.00218	5434.88	0.00338	5430.81	-0.00104	5413.02	-0.00192	5430.77	0.00177	5430.72	0.00838
5361.47	-0.00011227	5430.57	0.00634	5438.81	0.00467	5438.85	0.00419	5434.63	0.00414	5426.7	0.00271	5438.86	0.00219	5434.72	-0.000681998	5416.98	-0.000919707	5434.75	0.00375	5434.74	0.01126
5363.56	-0.00121	5434.43	0.00697	5442.91	0.00588	5442.87	0.005	5438.58	0.00555	5430.72	0.00369	5442.92	0.0053	5438.77	5.69132e-05	5420.96	-0.000493578	5438.65	0.00371	5438.62	0.01368
5365.34	-8.35511e-05	5438.51	0.00896	5447.07	0.00746	5446.97	0.0062	5442.71	0.00691	5434.72	0.00455	5446.88	0.00625	5442.71	0.000676956	5424.89	0.000238815	5442.75	0.00577	5442.69	0.01658
5367.44	-0.00134	5442.5	0.01025	5450.96	0.00639	5450.79	0.00721	5446.62	0.00825	5438.64	0.00521	5450.86	0.00584	5446.71	0.00157	5428.9	0.00178	5446.7	0.01115	5446.61	0.01752
5367.91	-0.00126	5446.36	0.01102	5454.84	0.0105	5454.86	0.00899	5450.6	0.00982	5442.63	0.00611	5454.86	0.00942	5450.63	0.000575249	5432.79	0.00208	5450.65	0.01074	5450.74	0.02067
5368.38	-0.00112	5449.03	0.01139	5457.52	0.01205	5457.54	0.01039	5453.25	0.00969	5445.29	0.00595	5457.53	0.01096	5453.34	0.00313	5435.44	0.00205	5453.34	0.01484	5453.3	0.02132
5368.88	-0.00116	5449.53	0.01185	5458.01	0.01233	5458.03	0.0109	5453.76	0.01	5445.78	0.00567	5458.02	0.01125	5453.85	0.00341	5435.93	0.00247	5453.84	0.01401	5453.8	0.02198
5369.36	-0.00121	5450.02	0.01239	5458.51	0.01286	5458.53	0.01159	5454.26	0.01041	5446.27	0.00615	5458.52	0.01144	5454.35	0.00361	5436.42	0.00254	5454.35	0.01517	5454.31	0.02296
5369.86	-0.00119	5450.52	0.0124	5459.01	0.01324	5459.03	0.01223	5454.76	0.01101	5446.78	0.00666	5459.02	0.01183	5454.84	0.00385	5436.92	0.00222	5454.84	0.01432	5454.81	0.02368
5370.34	-0.00121	5451	0.01244	5459.51	0.01363	5459.52	0.01303	5455.24	0.01158	5447.26	0.00696	5459.51	0.01239	5455.33	0.00403	5437.4	0.00206	5455.33	0.01436	5455.3	0.0232
5370.83	-0.00117	5451.51	0.0127	5460	0.01455	5460.02	0.01358	5455.73	0.01172	5447.75	0.00703	5460	0.01278	5455.84	0.00424	5437.89	0.0023	5455.83	0.0189	5455.8	0.0229
5371.3	-0.00132	5452.02	0.01287	5460.5	0.01506	5460.51	0.01432	5456.24	0.01145	5448.25	0.00701	5460.5	0.01361	5456.33	0.00451	5438.39	0.00263	5456.33	0.01547	5456.3	0.0247
5371.78	-0.00137	5452.52	0.01321	5460.99	0.01586	5461.02	0.01548	5456.75	0.01203	5448.74	0.00708	5461	0.01492	5456.84	0.00488	5438.89	0.00254	5456.84	0.01223	5456.8	0.02526
5372.27	-0.00135	5453.01	0.0134	5461.48	0.01685	5461.5	0.01661	5457.24	0.01279	5449.23	0.00758	5461.49	0.01637	5457.32	0.00523	5439.37	0.00244	5457.32	0.01123	5457.29	0.02637
5372.76	-0.00139	5453.51	0.01372	5461.99	0.01814	5462	0.01783	5457.74	0.0135	5449.73	0.00798	5461.99	0.01735	5457.82	0.00568	5439.89	0.00236	5457.82	0.01378	5457.79	0.02738
5373.24	-0.00144	5454.02	0.01418	5462.48	0.01958	5462.51	0.01951	5458.23	0.01313	5450.24	0.00815	5462.49	0.02004	5458.32	0.00583	5440.38	0.00248	5458.32	0.01265	5458.29	0.02791
5373.71	-0.00144	5454.52	0.01435	5462.99	0.02143	5463	0.02162	5458.74	0.01453	5450.74	0.00766	5462.99	0.02178	5458.82	0.00615	5440.88	0.00293	5458.82	0.01453	5458.78	0.02893
5374.2	-0.00139	5455.01	0.01419	5463.48	0.02392	5463.5	0.02415	5459.23	0.01544	5451.23	0.00779	5463.49	0.02433	5459.31	0.00655	5441.37	0.00314	5459.31	0.01783	5459.28	0.03001
5374.69	-0.00134	5455.51	0.01446	5463.99	0.02761	5464.01	0.02832	5459.72	0.0157	5451.73	0.00804	5464	0.02979	5459.81	0.00705	5441.87	0.00372	5459.81	0.0197	5459.77	0.03093
5375.17	-0.00131	5456.01	0.01466	5464.51	0.03386	5464.52	0.03535	5460.22	0.01619	5452.24	0.0079	5464.51	0.03654	5460.31	0.00772	5442.38	0.00353	5460.31	0.02025	5460.27	0.03129
5375.64	-0.00121	5456.5	0.0155	5464.99	0.04498	5465.02	0.04768	5460.7	0.01705	5452.73	0.00786	5465	0.04989	5460.79	0.00844	5442.86	0.00322	5460.79	0.01973	5460.75	0.03264
5376.12	-0.00108	5457.01	0.01772	5465.49	0.06326	5465.52	0.0665	5461.2	0.01855	5453.23	0.00797	5465.5	0.06923	5461.29	0.00947	5443.36	0.00332	5461.29	0.01922	5461.26	0.03421
5376.61	-0.00126	5457.5	0.01817	5466.01	0.08332	5466.02	0.08769	5461.71	0.01968	5453.73	0.00836	5466.01	0.09207	5461.8	0.01039	5443.38	0.0034	5461.8	0.02128	5461.76	0.03673
5377.1	-0.00123	5457.99	0.01846	5466.5	0.11048	5466.52	0.1177	5462.19	0.02043	5454.22	0.00877	5466.51	0.1239	5462.28	0.01148	5443.84	0.00333	5462.28	0.02322	5462.25	0.03854
5377.57	-0.00102	5458.49	0.02014	5467.01	0.15904	5467.02	0.16667	5462.7	0.02279	5454.73	0.00943	5467.01	0.17068	5462.79	0.01299	5444.35	0.00358	5462.78	0.02607	5462.75	0.04089
5378.06	-0.000950297	5458.99	0.01883	5467.5	0.2372	5467.52	0.23974	5463.2	0.02505	5455.22	0.01013	5467.51	0.23218	5463.29	0.01492	5444.85	0.00383	5463.29	0.02852	5463.26	0.04403
5378.54	-0.00119	5459.48	0.02002	5467.99	0.32713	5468.01	0.31792	5463.7	0.02731	5455.71	0.01061	5468	0.29846	5463.79	0.01839	5445.33	0.00412	5463.79	0.03035	5463.75	0.04898
5379.02	-0.00127	5459.97	0.01959	5468.01	0.33009	5468.52	0.36007	5464.21	0.03329	5456.21	0.01144	5468.5	0.33183	5464.3	0.02458	5445.82	0.00431	5464.3	0.0367	5464.27	0.05722
5379.52	-0.00117	5460.47	0.02899	5468.5	0.38898	5469.03	0.33374	5464.71	0.04366	5456.71	0.01176	5469.01	0.3036	5464.8	0.03516	5446.32	0.00409	5464.8	0.04934	5464.76	0.07324
5380.01	-0.00129	5460.95	0.03395	5468.99	0.36882	5469.52	0.29268	5465.21	0.05943	5457.2	0.01213	5469.51	0.26442	5465.3	0.05145	5446.8	0.00409	5465.29	0.06718	5465.26	0.1042
5380.49	-0.0011	5461.46	0.03178	5469.5	0.3212	5470.02	0.25161	5465.71	0.07961	5457.71	0.01166	5470.01	0.22798	5465.8	0.07174	5447.31	0.00419	5465.8	0.09195	5465.76	0.16309
5380.98	-0.000876908	5461.95	0.03284	5469.99	0.2754	5470.51	0.21501	5466.21	0.10307	5458.18	0.01212	5470.49	0.19613	5466.3	0.09709	5447.79	0.00454	5466.29	0.12624	5466.26	0.26646
5381.48	-0.000987672	5462.45	0.03453	5470.49	0.23187	5471.01	0.18505	5466.72	0.14458	5458.69	0.01303	5470.99	0.17082	5466.81	0.13528	5448.28	0.00481	5466.81	0.20084	5466.77	0.39843
5381.96	-0.00104	5462.96	0.03641	5470.99	0.19735	5471.51	0.16332	5467.22	0.20837	5459.2	0.01397	5471.51	0.1522	5467.31	0.18567	5448.78	0.00506	5467.31	0.3069	5467.26	0.44026
5382.44	-0.000988893	5463.45	0.03993	5471.48	0.17248	5472.01	0.14655	5467.71	0.2909	5459.68	0.01464	5471.98	0.13941	5467.79	0.24394	5449.27	0.00533	5467.8	0.34052	5467.76	0.40148
5382.93	-0.00103	5463.96	0.04188	5471.99	0.15267	5472.5	0.13416	5468.21	0.37561	5460.18	0.01516	5472.49	0.13035	5468.3	0.29374	5449.77	0.00585	5468.3	0.30389	5468.26	0.33046
5383.4	-0.00107	5464.46	0.04605	5472.48	0.13785	5472.98	0.12765	5468.71	0.38482	5460.66	0.01582	5472.96	0.12668	5468.8	0.29133	5450.26	0.00592	5468.8	0.25098	5468.75	0.25112
5383.89	-0.000903108	5464.96	0.05763	5472.97	0.12868	5473.49	0.12752	5469.22	0.3361	5461.16	0.0163	5473.48	0.12872	5469.3	0.25555	5450.76	0.00621	5469.3	0.1887	5469.25	0.18999
5384.37	-0.00106	5465.45	0.07201	5473.46	0.12614	5473.98	0.13334	5469.7	0.28794	5461.66	0.01673	5473.97	0.13731	5469.79	0.22103	5451.25	0.00636	5469.79	0.14447	5469.75	0.15514
5384.85	-0.00113	5465.96	0.09542	5473.98	0.13032	5474.48	0.14436	5470.2	0.24211	5462.15	0.01808	5474.48	0.15298	5470.29	0.18954	5451.76	0.00714	5470.29	0.12375	5470.25	0.13946
5385.35	-0.00112	5466.46	0.1241	5474.46	0.13932	5474.98	0.1599	5470.68	0.2054	5462.65	0.02013	5474.97	0.17288	5470.77	0.16399	5452.25	0.00678	5470.77	0.11361	5470.74	0.13659
5385.81	-0.00102	5466.96	0.18108	5474.97	0.15285	5475.48	0.18087	5471.2	0.17816	5463.15	0.02275	5475.47	0.20122	5471.28	0.14452	5452.75	0.00701	5471.28	0.11317	5471.24	0.14156
5386.3	-0.00101	5467.45	0.27676	5475.46	0.17047	5475.99	0.20847	5471.69	0.15856	5463.65	0.02594	5475.98	0.23532	5471.77	0.13054	5453.23	0.00716	5471.77	0.12167	5471.73	0.15129
5386.78	-0.00107	5467.95	0.41262	5475.97	0.19549	5476.51	0.24426	5472.18	0.14453	5464.16	0.03122	5476.49	0.27761	5471.79	0.13025	5453.73	0.00744	5472.27	0.13551	5472.22	0.16628
5387.25	-0.00103	5468.44	0.50998	5476.47	0.22721	5476.99	0.28761	5472.68	0.13453	5464.64	0.04029	5476.97	0.32274	5472.25	0.12076	5454.23	0.00765	5472.75	0.16173	5472.25	0.16711
5387.73	-0.000936153	5468.95	0.47966	5476.98	0.26706	5477.51	0.3322	5473.17	0.1301	5465.16	0.05539	5477.49	0.37254	5472.75	0.11532	5454.73	0.00815	5473.25	0.19041	5472.73	0.18885
5388.21	-0.000901433	5469.44	0.40239	5477.48	0.31016	5478	0.37723	5473.67	0.13383	5465.65	0.07533	5477.98	0.4175	5473.24	0.11546	5455.22	0.00842	5473.75	0.22385	5473.22	0.21766
5388.69	-0.000943592	5469.94	0.33224	5477.99	0.35575	5478.52	0.42522	5474.18	0.14173	5466.16	0.09986	5478.5	0.46756	5473.75	0.12183	5455.71	0.00907	5474.25	0.26599	5473.72	0.25038
5389.19	-0.000947895	5470.42	0.28112	5478.5	0.40297	5479.01	0.4752	5474.66	0.15337	5466.66	0.1366	5479	0.51961	5474.24	0.13391	5456.2	0.00944	5474.74	0.31037	5474.21	0.27935
5389.66	-0.000960041	5470.93	0.23331	5479.01	0.45535	5479.51	0.52841	5475.17	0.17266	5467.15	0.1929	5479.5	0.57205	5474.74	0.15227	5456.71	0.00976	5475.24	0.36073	5474.72	0.30692
5390.15	-0.00106	5471.42	0.20527	5479.49	0.50817	5480.01	0.57815	5475.66	0.19639	5467.64	0.26797	5479.99	0.62239	5475.24	0.17608	5457.2	0.01007	5475.74	0.40982	5475.21	0.33391
5390.62	-0.000994061	5471.92	0.18099	5480	0.56151	5480.52	0.62998	5476.17	0.23021	5468.15	0.3494	5480.49	0.6765	5475.75	0.20701	5457.7	0.01068	5476.26	0.46707	5475.71	0.36479
5391.12	-0.000996253	5472.41	0.16351	5480.49	0.61087	5481.01	0.67666	5476.68	0.27074	5468.64	0.37116	5481	0.72873	5476.25	0.24449	5458.18	0.01136	5476.75	0.52997	5476.22	0.39963
5391.61	-0.000939858	5472.91	0.15338	5481	0.65949	5481.53	0.73114	5477.19	0.31638	5469.15	0.3293	5481.51	0.78752	5476.76	0.28992	5458.68	0.01194	5477.27	0.59742	5476.73	0.44052
5392.1	-0.000987483	5473.4	0.14807	5481.51	0.71051	5482.01	0.79249	5477.67	0.36198	5469.64	0.28188	5482	0.85046	5477.26	0.33747	5459.17	0.01234	5477.76	0.6658	5477.23	0.48766
5392.57	-0.000823639	5473.9	0.15266	5481.99	0.77133	5482.5	0.86115	5478.17	0.40782	5470.13	0.23951	5482.49	0.91628	5477.75	0.38429	5459.66	0.01282	5478.26	0.73476	5477.72	0.54283
5393.07	-0.000845506	5474.4	0.16113	5482.5	0.84222	5483	0.92813	5478.69	0.46219	5470.62	0.2031	5483	0.98406	5478.26	0.43132	5460.16	0.01357	5478.28	0.73665	5478.23	0.60892
5393.55	-0.000808123	5474.9	0.17363	5482.99	0.91232	5483.5	0.98941	5479.18	0.51135	5471.11	0.17639	5483.49	1.03852	5478.76	0.47933	5460.64	0.01404	5478.28	0.73846	5478.73	0.68189
5394.04	-0.000585192	5475.4	0.18643	5483.5	0.97879	5484.02	1.03783	5479.69	0.56543	5471.62	0.1562	5484	1.08292	5479.27	0.52909	5461.14	0.01508	5478.76	0.80409	5479.24	0.76328
5394.51	-0.000509981	5475.9	0.2065	5483.99	1.03309	5484.5	1.07371	5480.18	0.61705	5472.11	0.14161	5484.49	1.11269	5479.76	0.57953	5461.63	0.01618	5479.27	0.86589	5479.73	0.84452
5395	-0.000534246	5476.41	0.23561	5484.48	1.07439	5484.99	1.09631	5480.67	0.66468	5472.59	0.13165	5484.98	1.13033	5480.25	0.63025	5462.12	0.01739	5479.75	0.92487	5480.22	0.91916
5395.48	-0.000517989	5476.91	0.27138	5484.99	1.102	5485.49	1.1081	5481.18	0.71534	5473.09	0.12752	5485.49	1.13817	5480.76	0.683	5462.63	0.01908	5480.26	0.97999	5480.73	0.98296
5395.96	-0.000456303	5477.41	0.31188	5485.48	1.11613	5486	1.11166	5481.68	0.76982	5473.59	0.13006	5485.99	1.14045	5481.26	0.737	5463.12	0.02131	5480.76	1.02518	5481.22	1.02634
5396.45	-0.000622432	5477.9	0.3541	5485.98	1.12056	5486.49	1.11027	5482.17	0.83484	5474.08	0.13914	5486.49	1.1406	5481.28	0.73892	5463.61	0.02421	5481.26	1.06536	5481.72	1.05647
5396.93	-0.000674629	5478.41	0.40766	5486.5	1.11847	5487	1.10909	5482.67	0.90302	5474.58	0.15316	5486.99	1.14296	5481.76	0.79718	5464.12	0.02901	5481.76	1.09481	5482.23	1.07484
5397.42	-0.000713285	5478.92	0.45608	5486.99	1.11498	5487.5	1.11331	5483.18	0.96353	5475.08	0.17259	5487.49	1.15099	5482.25	0.8614	5464.61	0.03742	5482.25	1.11347	5482.72	1.08281
5397.89	-0.000900511	5479.41	0.50624	5487.49	1.11625	5487.99	1.12615	5483.66	1.01802	5475.57	0.19794	5487.98	1.16566	5482.74	0.9243	5465.11	0.05198	5482.74	1.12156	5483.2	1.08394
5397.91	-0.000868083	5479.91	0.56191	5487.99	1.12706	5488.51	1.14635	5484.17	1.05902	5476.08	0.23194	5488.5	1.18631	5483.25	0.98475	5465.61	0.07249	5483.25	1.12639	5483.71	1.0811
5398.37	-0.00069793	5480.4	0.61126	5488.5	1.14671	5489.01	1.16757	5484.67	1.08757	5476.58	0.27315	5489.01	1.2051	5483.75	1.0315	5466.1	0.09354	5483.75	1.12643	5484.21	1.0766
5398.86	-0.000601421	5480.9	0.65302	5489.01	1.16953	5489.51	1.18524	5485.16	1.10408	5477.08	0.31921	5489.5	1.2193	5484.24	1.06746	5466.6	0.12811	5484.24	1.12057	5484.7	1.07279
5399.32	-0.000644387	5481.42	0.69482	5489.51	1.1903	5490.03	1.19918	5485.66	1.11038	5477.58	0.36803	5490.02	1.22753	5484.75	1.09143	5467.1	0.1905	5484.74	1.1206	5485.2	1.06987
5399.82	-0.000421054	5481.9	0.74519	5490.01	1.2065	5490.52	1.20971	5486.16	1.11102	5478.08	0.41472	5490.52	1.23458	5485.23	1.10392	5467.6	0.2819	5485.23	1.12278	5485.7	1.06925
5400.29	-0.000388134	5482.4	0.80963	5490.51	1.22029	5491.03	1.21858	5486.66	1.10896	5478.59	0.46335	5491.02	1.23597	5485.73	1.10919	5468.08	0.38004	5485.72	1.11858	5486.2	1.07219
5400.77	-0.000230581	5482.89	0.87397	5491.01	1.23304	5491.52	1.22588	5487.15	1.11007	5479.09	0.51486	5491.52	1.23618	5486.23	1.11079	5468.58	0.41543	5486.23	1.11602	5486.69	1.07865
5401.26	-5.21163e-05	5483.4	0.93566	5491.54	1.2448	5492.03	1.22978	5487.66	1.11692	5479.59	0.56878	5492.03	1.23178	5486.74	1.11257	5469.08	0.37126	5486.73	1.1143	5487.2	1.08989
5401.73	-0.00031606	5483.9	0.98966	5492.02	1.25254	5492.53	1.22776	5488.16	1.13186	5480.08	0.62143	5492.52	1.22412	5487.24	1.11739	5469.57	0.31841	5487.24	1.11542	5487.7	1.10494
5402.21	-0.000268276	5484.38	1.02861	5492.53	1.2546	5493.03	1.21897	5488.66	1.15204	5480.57	0.67297	5493.02	1.21098	5487.73	1.12839	5470.06	0.26893	5487.73	1.11432	5488.19	1.12338
5402.71	-0.000372682	5484.88	1.05316	5493.02	1.24871	5493.53	1.20446	5489.17	1.17341	5481.07	0.7247	5493.53	1.19145	5488.23	1.14502	5470.55	0.22604	5488.22	1.11371	5488.7	1.14373
5403.19	-0.000421921	5485.38	1.06514	5493.54	1.23565	5494.04	1.18678	5489.68	1.18845	5481.58	0.78262	5494.04	1.17133	5488.74	1.16522	5471.05	0.19325	5488.74	1.10921	5489.21	1.16469
5403.67	-0.000357905	5485.88	1.06846	5494.04	1.21841	5494.53	1.16921	5490.17	1.20013	5482.07	0.84598	5494.53	1.15352	5489.24	1.18118	5471.55	0.16906	5489.24	1.10939	5489.72	1.18357
5404.15	-0.000354293	5486.38	1.06623	5494.53	1.19986	5495.03	1.15351	5490.68	1.21076	5482.56	0.91245	5495.02	1.13913	5489.74	1.19149	5472.02	0.15039	5489.74	1.10851	5490.21	1.19941
5404.64	-0.00038873	5486.87	1.06852	5495.02	1.18277	5495.53	1.14078	5491.18	1.21604	5483.05	0.97604	5495.52	1.12836	5490.24	1.19625	5472.52	0.13577	5490.24	1.10935	5490.71	1.21144
5405.12	-0.000363183	5487.37	1.06932	5495.52	1.16839	5496.03	1.13105	5491.68	1.22176	5483.55	1.03123	5496.02	1.12052	5490.74	1.19797	5473	0.12745	5490.74	1.10871	5491.21	1.21962
5405.61	-0.000265691	5487.88	1.07125	5496.03	1.15658	5496.53	1.12368	5492.19	1.22162	5484.06	1.07621	5496.53	1.11655	5491.26	1.19762	5473.5	0.1264	5491.26	1.10547	5491.72	1.22404
5406.09	-0.000296726	5488.39	1.08468	5496.54	1.14765	5497.02	1.11818	5492.68	1.21617	5484.55	1.10632	5497.02	1.11422	5491.74	1.19458	5474.01	0.13148	5491.74	1.10118	5492.22	1.22461
5406.57	-0.000314151	5488.89	1.10765	5497.02	1.14023	5497.51	1.11386	5493.17	1.20553	5485.04	1.12353	5497.51	1.11284	5492.25	1.18773	5474.49	0.14151	5492.25	1.0985	5492.71	1.22184
5407.05	-0.000532497	5489.38	1.13149	5497.51	1.1342	5498.01	1.11088	5493.68	1.19074	5485.53	1.13068	5498.01	1.11297	5492.74	1.1759	5474.98	0.15553	5492.74	1.09556	5493.21	1.21579
5407.53	-0.000433507	5489.89	1.14914	5498.01	1.12922	5498.52	1.1096	5494.18	1.17415	5486.03	1.13151	5498.02	1.11202	5493.24	1.15971	5475.48	0.1738	5493.24	1.09464	5493.71	1.20679
5408.02	-0.000278418	5490.38	1.16531	5498.51	1.12568	5499.01	1.10991	5494.68	1.1603	5486.53	1.1297	5498.51	1.11456	5493.75	1.14127	5475.98	0.19842	5493.75	1.09266	5494.21	1.19584
5408.49	-0.000117413	5490.9	1.18107	5499.03	1.12382	5499.52	1.11228	5495.18	1.14689	5487.04	1.13003	5499.02	1.11916	5494.26	1.12252	5476.49	0.23214	5494.25	1.08847	5494.72	1.18359
5408.98	1.5657e-05	5491.4	1.19677	5499.52	1.12432	5500.02	1.11572	5495.67	1.13621	5487.54	1.13688	5499.52	1.12488	5494.75	1.10673	5476.98	0.27199	5494.75	1.08363	5495.2	1.17162
5409.45	1.80349e-05	5491.9	1.20936	5500.02	1.12611	5500.52	1.1205	5496.17	1.12712	5488.03	1.15145	5500.02	1.13015	5495.24	1.09432	5477.48	0.31478	5495.24	1.07858	5495.7	1.16046
5409.93	-4.91748e-05	5492.4	1.21499	5500.52	1.12977	5501.03	1.12641	5496.67	1.12063	5488.54	1.17176	5500.52	1.13643	5495.74	1.08553	5477.98	0.35908	5495.74	1.0743	5496.2	1.15005
5410.41	-0.000102221	5492.89	1.2117	5501.03	1.13511	5501.53	1.13326	5497.17	1.11753	5489.04	1.19129	5501.02	1.14317	5496.24	1.07975	5478.48	0.40708	5496.23	1.06778	5496.7	1.14059
5410.88	-1.44314e-05	5493.39	1.20466	5501.53	1.14186	5502.03	1.14066	5497.66	1.11738	5489.54	1.20658	5501.53	1.15068	5496.73	1.07639	5478.98	0.45876	5496.73	1.06258	5497.19	1.13132
5411.35	0.000126004	5493.9	1.19754	5502.03	1.1498	5502.53	1.14835	5498.15	1.11425	5490.04	1.21693	5502.03	1.15714	5497.23	1.07512	5479.47	0.51223	5497.22	1.05771	5497.68	1.12248
5411.84	0.000178162	5494.4	1.1849	5502.53	1.15854	5503.04	1.15562	5498.65	1.11191	5490.53	1.2238	5502.53	1.16167	5497.71	1.07552	5479.96	0.56417	5497.71	1.04782	5498.18	1.11391
5412.32	3.14852e-05	5494.89	1.17365	5503.03	1.16712	5503.54	1.16175	5499.15	1.11227	5491.04	1.22885	5503.03	1.16579	5498.22	1.07765	5480.45	0.61274	5498.21	1.04364	5498.68	1.10528
5412.8	0.000147264	5495.38	1.15914	5503.54	1.17484	5504.04	1.1659	5499.66	1.11458	5491.55	1.23171	5503.54	1.16974	5498.72	1.08128	5480.95	0.65936	5498.71	1.03715	5499.18	1.09646
5413.28	6.9606e-05	5495.9	1.15194	5504.06	1.18106	5504.56	1.16797	5500.16	1.11942	5492.05	1.23101	5504.06	1.17161	5499.23	1.08634	5481.46	0.71135	5499.22	1.03386	5499.69	1.0879
5413.76	5.30726e-05	5496.39	1.14339	5504.55	1.18454	5505.05	1.16733	5500.66	1.12431	5492.54	1.2248	5504.55	1.17015	5499.73	1.09244	5481.94	0.77231	5499.72	1.02982	5500.19	1.07977
5414.24	0.000118336	5496.88	1.13405	5505.05	1.18494	5505.55	1.16372	5501.17	1.13079	5493.05	1.21339	5505.05	1.16669	5500.23	1.09898	5481.97	0.77383	5500.22	1.02453	5500.69	1.0723
5414.72	0.000186466	5497.38	1.12882	5505.55	1.18253	5506.05	1.15717	5501.67	1.13757	5493.54	1.19766	5505.55	1.1605	5500.73	1.10557	5482.45	0.84167	5500.72	1.02083	5501.19	1.06494
5415.21	0.000404015	5497.86	1.12651	5506.05	1.17682	5506.55	1.14795	5502.18	1.14493	5494.04	1.17982	5506.05	1.1533	5501.24	1.1121	5482.94	0.91139	5501.23	1.0174	5501.69	1.05786
5415.7	0.000523422	5498.37	1.12005	5506.55	1.16787	5507.06	1.13708	5502.68	1.15223	5494.53	1.16272	5506.55	1.14234	5501.74	1.11828	5483.43	0.97581	5501.73	1.0139	5502.2	1.05041
5416.17	0.000394577	5498.88	1.11187	5507.05	1.15668	5507.55	1.12527	5503.18	1.1574	5495.03	1.14936	5507.05	1.12843	5502.25	1.12357	5483.93	1.03	5502.23	1.00184	5502.7	1.04346
5416.66	0.00051889	5499.37	1.11144	5507.54	1.14481	5508.05	1.11304	5503.69	1.16263	5495.53	1.13861	5507.54	1.11545	5502.75	1.12818	5484.41	1.07098	5502.73	0.99747	5503.2	1.03739
5417.14	0.000628953	5499.87	1.11038	5508.05	1.13235	5508.55	1.10148	5504.18	1.16686	5496.03	1.13079	5508.04	1.10179	5503.25	1.13124	5484.92	1.09739	5503.23	0.99017	5503.71	1.03154
5417.63	0.000598182	5500.36	1.11357	5508.54	1.12036	5509.05	1.09022	5504.68	1.16806	5496.52	1.12519	5508.54	1.09013	5503.76	1.13261	5485.4	1.11108	5503.74	0.983	5504.21	1.02558
5418.11	0.000827004	5500.88	1.11639	5509.05	1.10905	5509.54	1.08008	5505.18	1.16611	5497.02	1.12121	5509.04	1.07827	5504.26	1.132	5485.9	1.11459	5504.24	0.97462	5504.71	1.02018
5418.59	0.000723978	5501.38	1.1225	5509.54	1.09862	5510.03	1.07042	5505.68	1.16238	5497.51	1.1187	5509.53	1.0677	5504.76	1.12932	5486.4	1.11145	5504.74	0.97188	5505.19	1.01514
5419.07	0.000691652	5501.87	1.13351	5510.03	1.08872	5510.53	1.06132	5506.19	1.15445	5498.01	1.11759	5510.03	1.05632	5505.25	1.12423	5486.89	1.10661	5505.23	0.96503	5505.71	1.01032
5419.55	0.000873175	5502.39	1.13637	5510.53	1.07953	5511.03	1.05251	5506.69	1.14453	5498.5	1.11827	5510.53	1.04597	5505.76	1.1168	5487.39	1.10643	5505.73	0.9586	5506.21	1.00515
5420.03	0.000790652	5502.89	1.14901	5511.03	1.07052	5511.54	1.04353	5507.19	1.13368	5499.01	1.12008	5511.03	1.03613	5506.26	1.1074	5487.88	1.1157	5506.24	0.95045	5506.71	0.99976
5420.52	0.00101	5503.39	1.15631	5511.54	1.0613	5512.04	1.03417	5507.68	1.12365	5499.51	1.12354	5511.53	1.02643	5506.76	1.09595	5487.9	1.1162	5506.73	0.94433	5507.2	0.99407
5421	0.000985821	5503.88	1.16624	5512.03	1.05148	5512.53	1.02517	5508.16	1.11276	5499.98	1.12803	5512.02	1.01812	5507.25	1.08378	5488.37	1.13381	5507.22	0.94081	5507.68	0.98858
5421.48	0.000939957	5504.38	1.17189	5512.53	1.04164	5513.04	1.01649	5508.66	1.10198	5500.49	1.13358	5512.52	1.00943	5507.74	1.07079	5488.88	1.1565	5507.71	0.93663	5508.18	0.98307
5421.95	0.000817356	5504.88	1.17767	5513.03	1.03195	5513.55	1.00804	5509.16	1.09119	5500.99	1.13993	5513.03	1.0002	5508.24	1.05794	5489.37	1.17679	5508.22	0.93205	5508.69	0.97662
5422.44	0.000870522	5505.37	1.1775	5513.54	1.02281	5514.05	1.0005	5509.66	1.08059	5501.5	1.14677	5513.54	0.99235	5508.75	1.04574	5489.88	1.19301	5508.72	0.93085	5509.18	0.97174
5422.91	0.00112	5505.88	1.17503	5514.05	1.01402	5514.56	0.99359	5509.69	1.07885	5502	1.15379	5514.05	0.9856	5509.24	1.03412	5490.37	1.20682	5509.21	0.93092	5509.68	0.96826
5423.39	0.00127	5506.39	1.16992	5514.55	1.00596	5515.06	0.98767	5510.15	1.06822	5502.5	1.16037	5514.55	0.9819	5509.74	1.02354	5490.88	1.22114	5509.71	0.92718	5510.17	0.96526
5423.87	0.00124	5507.38	1.1532	5515.56	0.99345	5516.08	0.97939	5511.15	1.05172	5503.5	1.1699	5515.54	0.97448	5510.73	1.00401	5491.88	1.24363	5510.71	0.928	5511.17	0.96099
5424.33	0.00133	5508.37	1.1344	5516.57	0.98416	5517.08	0.97414	5512.15	1.03435	5504.5	1.17307	5516.57	0.97039	5511.73	0.98631	5492.86	1.24627	5511.72	0.92979	5512.17	0.95607
5424.82	0.00149	5509.35	1.1129	5517.55	0.97892	5518.06	0.97227	5513.14	1.01791	5505.49	1.16692	5517.56	0.97019	5512.72	0.9703	5493.86	1.22115	5512.69	0.93283	5513.16	0.95151
5425.3	0.00137	5510.34	1.09531	5518.57	0.97651	5519.07	0.9721	5514.16	1.00227	5506.5	1.15047	5518.56	0.97022	5513.75	0.95667	5494.85	1.18655	5513.72	0.93559	5514.19	0.94748
5425.78	0.00158	5511.35	1.08238	5519.58	0.97691	5520.08	0.9734	5515.17	0.98939	5507.48	1.12747	5519.56	0.97075	5514.76	0.94726	5495.83	1.15873	5514.72	0.93485	5515.19	0.94529
5426.27	0.00154	5512.35	1.06742	5520.56	0.97863	5521.07	0.97446	5516.17	0.98198	5508.47	1.10239	5520.56	0.97218	5515.75	0.94147	5496.81	1.14336	5515.73	0.93845	5516.2	0.94661
5426.75	0.00153	5513.34	1.04509	5521.56	0.98042	5522.06	0.97479	5517.18	0.97781	5509.47	1.08085	5521.58	0.97038	5516.76	0.93923	5497.81	1.13075	5516.73	0.94278	5517.2	0.95062
5427.73	0.00202	5514.35	1.0252	5522.55	0.981	5523.05	0.97365	5518.17	0.97527	5510.45	1.06086	5522.54	0.96863	5517.75	0.9392	5498.79	1.12375	5517.73	0.94917	5518.2	0.95543
5428.69	0.00221	5515.35	1.00995	5523.56	0.97982	5524.07	0.9713	5519.17	0.97651	5511.47	1.04232	5523.55	0.96519	5518.76	0.94024	5499.8	1.1236	5518.73	0.95825	5519.19	0.9589
5429.66	0.00233	5516.36	1.0001	5524.54	0.97737	5525.05	0.96819	5520.16	0.97814	5512.44	1.0237	5524.54	0.96086	5519.75	0.94115	5500.77	1.13007	5519.73	0.96738	5520.19	0.96221
5430.62	0.00251	5517.37	0.98997	5525.56	0.97458	5526.07	0.96512	5521.15	0.97834	5513.45	1.00671	5525.56	0.95721	5520.74	0.94112	5501.79	1.14359	5520.73	0.97419	5521.19	0.96728
5431.59	0.0026	5518.36	0.98713	5526.56	0.97139	5527.07	0.96217	5522.14	0.9774	5514.45	0.99302	5526.57	0.95464	5521.74	0.93988	5502.77	1.16082	5521.73	0.97946	5522.19	0.97224
5432.55	0.00262	5518.39	0.98768	5527.57	0.96772	5528.08	0.95933	5523.15	0.97585	5515.46	0.98341	5527.58	0.95281	5522.73	0.9373	5503.79	1.17686	5522.72	0.98525	5523.19	0.97528
5433.52	0.00283	5519.35	0.98869	5528.58	0.9641	5529.09	0.95661	5524.13	0.97283	5516.47	0.97787	5528.58	0.95194	5523.73	0.93418	5504.78	1.18413	5523.71	0.98651	5524.19	0.97768
5434.48	0.00293	5520.33	0.99211	5529.58	0.96043	5530.08	0.95447	5525.13	0.97059	5517.45	0.97557	5529.58	0.95119	5524.72	0.9309	5505.76	1.17912	5524.71	0.99243	5525.17	0.979
5435.43	0.003	5521.34	0.99384	5530.59	0.9574	5531.09	0.95255	5526.15	0.96772	5518.46	0.97541	5530.58	0.95172	5525.73	0.92808	5506.77	1.1623	5525.72	0.99236	5526.19	0.98019
5436.38	0.00323	5522.34	0.9974	5531.59	0.95497	5532.09	0.95195	5527.14	0.96559	5519.45	0.97611	5531.59	0.95229	5526.73	0.92617	5507.75	1.13932	5526.73	0.99799	5527.21	0.98092
5437.35	0.00341	5523.31	0.99937	5532.6	0.95396	5533.09	0.95223	5528.14	0.96332	5520.43	0.97667	5532.58	0.95361	5527.73	0.92549	5508.74	1.11637	5527.74	0.99898	5528.21	0.98143
5438.31	0.00366	5524.31	0.99962	5533.58	0.95418	5534.09	0.95332	5529.15	0.96062	5521.43	0.97684	5533.58	0.95581	5528.74	0.92554	5509.71	1.09635	5528.74	1.00088	5529.19	0.98185
5439.29	0.00388	5525.31	0.99298	5534.6	0.95529	5535.1	0.95518	5530.15	0.95808	5522.42	0.97521	5534.58	0.95762	5529.75	0.92636	5510.72	1.07897	5529.76	1.00015	5530.21	0.98277
5440.25	0.00382	5525.35	0.98938	5535.58	0.95742	5536.09	0.95781	5531.17	0.95655	5523.41	0.97238	5535.58	0.95981	5530.75	0.92764	5511.71	1.06126	5530.75	0.99955	5531.22	0.98336
5441.21	0.00392	5526.32	0.98764	5536.59	0.96059	5537.1	0.96149	5532.16	0.95783	5524.41	0.96931	5536.58	0.96423	5531.75	0.92942	5512.7	1.04222	5531.74	1.005	5532.22	0.98442
5442.2	0.00429	5527.33	0.98475	5537.6	0.96459	5538.09	0.96558	5533.14	0.95617	5525.4	0.9662	5537.6	0.96893	5532.73	0.93145	5513.69	1.02427	5532.74	1.00939	5533.21	0.98545
5443.16	0.00451	5528.33	0.98181	5538.6	0.96877	5539.13	0.97042	5534.15	0.95481	5526.4	0.96299	5538.6	0.97294	5533.74	0.93375	5514.7	1.00767	5533.75	1.01388	5534.21	0.98674
5444.12	0.00472	5529.33	0.97526	5539.62	0.97293	5540.14	0.97531	5535.15	0.95589	5527.41	0.9602	5539.6	0.97873	5534.72	0.93628	5515.7	0.99482	5534.74	1.01545	5535.2	0.98831
5445.09	0.0049	5530.33	0.97214	5539.65	0.97306	5541.15	0.98016	5536.16	0.95873	5528.4	0.95771	5540.61	0.98651	5535.71	0.93938	5516.69	0.9861	5535.73	1.01764	5536.2	0.99023
5446.05	0.00506	5531.33	0.96598	5540.62	0.97713	5542.14	0.98509	5537.15	0.96489	5529.4	0.95623	5541.64	0.99212	5536.72	0.94327	5517.69	0.98103	5536.74	1.01608	5537.21	0.99258
5447.02	0.00534	5532.33	0.96285	5541.64	0.98152	5543.14	0.98986	5538.14	0.96931	5530.41	0.95543	5542.62	0.99813	5537.72	0.94827	5518.68	0.97949	5537.74	1.02048	5538.21	0.99539
5447.98	0.0057	5533.32	0.96498	5542.63	0.98593	5544.17	0.99449	5539.18	0.97404	5531.41	0.95506	5543.64	1.00272	5538.73	0.9541	5519.68	0.98023	5538.76	1.0207	5539.23	0.99852
5448.94	0.00591	5534.32	0.96168	5543.64	0.99045	5545.16	0.99835	5540.18	0.9773	5532.4	0.95536	5544.63	1.00718	5539.75	0.9605	5520.65	0.98169	5539.77	1.02002	5540.23	1.00084
5449.9	0.00635	5535.31	0.96324	5544.64	0.99457	5546.17	1.00122	5541.19	0.98238	5533.39	0.95617	5545.64	1.01111	5540.74	0.96721	5521.64	0.98327	5540.77	1.02081	5541.24	1.00367
5450.85	0.00682	5536.3	0.96375	5545.64	0.99797	5547.15	1.00308	5542.18	0.98701	5534.37	0.95745	5546.63	1.01163	5541.74	0.9741	5522.63	0.98381	5541.76	1.02017	5542.22	1.00689
5451.84	0.00728	5537.31	0.96615	5546.63	1.00057	5548.14	1.0039	5543.19	0.99229	5535.36	0.95946	5547.63	1.01537	5541.78	0.97434	5523.63	0.98287	5542.76	1.02268	5543.23	1.01114
5452.8	0.00825	5538.31	0.97215	5547.64	1.00214	5549.15	1.00473	5544.21	0.99569	5536.37	0.96223	5548.63	1.01491	5542.74	0.98034	5524.6	0.9801	5543.77	1.02558	5544.24	1.01513
5453.77	0.00887	5539.32	0.97029	5548.63	1.00307	5550.16	1.00565	5545.19	0.99946	5537.37	0.96605	5549.63	1.01495	5543.75	0.9863	5525.6	0.97733	5544.78	1.02747	5545.25	1.01898
5454.75	0.00958	5540.31	0.9715	5549.62	1.00385	5551.15	1.00683	5546.19	1.00172	5538.38	0.97073	5550.64	1.0148	5544.74	0.99074	5526.6	0.97422	5545.77	1.02396	5546.24	1.02169
5455.71	0.01065	5541.34	0.97594	5550.63	1.00485	5552.16	1.00847	5547.19	1.0038	5539.37	0.97511	5551.64	1.01562	5545.73	0.9942	5527.6	0.97074	5546.77	1.02665	5547.23	1.02416
5456.68	0.01175	5542.35	0.97917	5551.65	1.00654	5553.19	1.01054	5548.19	1.00381	5539.41	0.97493	5552.66	1.01651	5546.75	0.99635	5528.61	0.96639	5547.77	1.02258	5548.23	1.02758
5457.63	0.01334	5543.32	0.98352	5552.65	1.0087	5554.2	1.01248	5549.18	1.00436	5540.39	0.97998	5553.66	1.01844	5547.72	0.99747	5529.59	0.96243	5548.75	1.02113	5549.23	1.02932
5458.59	0.01527	5544.35	0.9853	5553.66	1.01065	5555.19	1.01454	5550.19	1.00564	5541.38	0.98559	5554.66	1.01987	5548.73	0.99811	5530.6	0.95862	5549.74	1.01962	5550.23	1.03022
5459.57	0.01835	5545.31	0.98694	5554.66	1.01261	5556.19	1.01634	5551.17	1.00706	5542.38	0.99083	5555.65	1.02259	5549.71	0.99854	5531.59	0.95573	5550.74	1.01597	5551.22	1.02997
5460.51	0.02344	5546.33	0.99428	5555.67	1.0143	5557.2	1.01773	5552.2	1.00984	5543.38	0.99599	5556.68	1.02387	5550.72	0.99907	5532.56	0.95395	5551.76	1.01506	5552.24	1.03049
5461.48	0.03385	5547.31	0.99879	5556.67	1.01569	5558.19	1.01927	5553.19	1.01154	5544.38	1.00104	5557.66	1.02396	5551.73	0.99991	5533.55	0.95391	5552.77	1.01155	5553.24	1.03008
5462.43	0.06549	5548.3	0.99919	5557.68	1.01701	5559.19	1.02057	5554.22	1.01385	5545.38	1.00461	5558.67	1.02547	5552.75	1.00135	5534.55	0.9552	5553.78	1.00983	5554.26	1.03009
5463.41	0.18278	5549.31	0.99999	5557.71	1.01688	5560.2	1.02233	5555.21	1.01439	5546.37	1.00676	5559.67	1.02483	5553.76	1.00296	5535.54	0.95712	5554.77	1.0022	5555.25	1.02869
5464.38	0.27877	5550.31	1.00497	5558.68	1.01822	5561.19	1.024	5556.22	1.0165	5547.36	1.00859	5560.68	1.02544	5554.76	1.00455	5536.53	0.96032	5555.77	0.99742	5556.26	1.02793
5465.35	0.27208	5551.3	1.00158	5559.66	1.01967	5562.19	1.02572	5557.21	1.01743	5548.35	1.00974	5561.67	1.02664	5555.75	1.00595	5537.51	0.96338	5556.79	0.994	5557.25	1.02651
5466.32	0.30438	5552.3	1.00247	5560.65	1.02141	5563.19	1.02749	5558.2	1.01737	5549.35	1.01021	5562.66	1.02781	5556.76	1.0071	5538.52	0.96763	5557.78	0.99589	5558.24	1.02449
5467.29	0.35711	5553.31	1.00376	5561.66	1.0238	5564.2	1.02938	5559.22	1.01961	5550.35	1.01043	5563.67	1.02838	5557.76	1.00823	5539.53	0.97118	5558.77	0.99038	5559.26	1.0217
5468.26	0.40631	5554.33	1.0125	5562.66	1.02634	5565.21	1.03103	5560.21	1.02035	5551.35	1.01121	5564.68	1.02901	5558.76	1.0093	5540.52	0.97466	5559.76	0.99375	5560.24	1.01939
5469.23	0.43506	5555.31	1.01588	5563.65	1.02821	5566.21	1.03241	5561.2	1.02156	5552.36	1.01249	5565.68	1.0297	5559.75	1.0101	5541.52	0.97814	5560.75	0.98749	5561.23	1.01636
5470.18	0.44914	5556.31	1.01411	5564.67	1.03045	5567.23	1.03387	5562.21	1.02141	5553.36	1.01395	5566.69	1.0307	5560.74	1.01114	5542.51	0.98215	5561.74	0.98207	5562.23	1.0136
5471.15	0.47094	5557.31	1.01608	5565.68	1.03244	5568.22	1.03548	5563.21	1.02293	5554.38	1.0156	5567.71	1.03252	5561.76	1.01223	5543.51	0.98643	5562.76	0.97815	5563.25	1.01156
5472.09	0.54248	5558.31	1.01207	5566.69	1.03445	5569.23	1.03694	5564.22	1.0239	5555.36	1.01699	5568.7	1.03468	5562.74	1.01315	5544.5	0.99091	5563.76	0.97613	5564.25	1.00864
5473.05	0.59772	5559.31	1.00963	5567.69	1.03609	5570.22	1.03775	5565.22	1.02763	5556.37	1.01844	5569.72	1.03486	5563.74	1.01373	5545.49	0.99458	5564.77	0.97745	5565.25	1.00587
5474.02	0.68131	5560.3	1.01319	5568.67	1.03781	5571.22	1.03799	5566.22	1.02904	5557.36	1.0199	5570.7	1.03549	5564.75	1.01449	5546.48	0.99739	5565.77	0.97681	5566.27	1.00328
5474.98	0.72606	5561.29	1.01804	5569.68	1.03913	5572.24	1.03781	5567.25	1.02962	5558.34	1.02128	5571.68	1.03487	5565.75	1.0153	5547.45	0.99958	5566.78	0.97475	5567.27	1.0006
5475.95	0.77945	5562.28	1.01763	5570.68	1.03988	5573.21	1.03696	5568.23	1.03118	5559.36	1.02311	5572.68	1.0324	5566.76	1.01618	5548.44	1.00083	5567.77	0.97364	5568.26	0.99845
5476.93	0.83228	5563.28	1.01876	5571.68	1.03999	5574.2	1.03603	5569.22	1.03286	5560.34	1.02358	5573.67	1.03085	5567.77	1.0173	5549.44	1.00199	5568.77	0.97146	5569.27	0.99674
5477.91	0.87977	5564.29	1.01884	5572.67	1.03951	5575.2	1.03482	5570.23	1.0331	5561.33	1.02421	5574.69	1.02832	5568.75	1.01827	5550.43	1.00313	5569.79	0.96927	5570.26	0.99503
5478.88	0.92614	5565.29	1.02173	5573.66	1.03849	5576.21	1.03378	5571.22	1.03344	5562.33	1.02534	5575.68	1.02711	5569.77	1.01906	5551.43	1.0049	5570.77	0.96683	5571.26	0.99351
5479.84	0.96749	5566.28	1.02252	5574.67	1.03746	5577.21	1.03271	5572.23	1.03408	5563.32	1.02634	5576.68	1.0273	5570.76	1.01933	5552.43	1.0067	5571.77	0.96734	5572.25	0.99208
5480.8	1.00386	5567.3	1.02706	5575.65	1.03608	5578.23	1.03215	5573.21	1.03366	5564.33	1.02801	5577.69	1.02702	5571.75	1.01927	5553.44	1.00868	5572.77	0.97165	5573.25	0.9911
5481.77	1.03808	5568.29	1.02781	5576.66	1.03536	5579.22	1.03167	5574.21	1.03174	5565.34	1.02879	5578.69	1.02477	5572.74	1.01856	5554.44	1.01044	5573.75	0.96966	5574.25	0.98966
5482.72	1.05368	5569.29	1.02594	5577.66	1.03449	5580.22	1.03141	5575.19	1.02845	5566.33	1.02971	5579.7	1.02444	5573.72	1.01745	5555.41	1.01215	5574.75	0.96786	5575.22	0.98811
5483.69	1.03586	5570.3	1.02862	5578.67	1.03426	5581.22	1.03081	5576.19	1.02808	5567.32	1.03011	5580.69	1.02453	5574.72	1.01617	5556.41	1.01357	5575.74	0.97067	5576.22	0.9871
5484.65	0.98434	5571.27	1.02549	5579.68	1.03404	5582.23	1.02971	5577.2	1.02891	5568.32	1.03111	5581.69	1.0253	5575.72	1.01477	5557.4	1.01478	5576.74	0.97329	5577.24	0.986
5485.62	0.95562	5572.28	1.03051	5580.67	1.03373	5583.23	1.02815	5578.2	1.02866	5569.34	1.03227	5582.7	1.02351	5576.73	1.01378	5558.39	1.01618	5577.75	0.97661	5578.25	0.98567
5486.59	0.92515	5573.26	1.03309	5581.65	1.03306	5584.21	1.02603	5579.2	1.0279	5570.32	1.03281	5583.67	1.02172	5577.72	1.01288	5559.39	1.01767	5578.75	0.97171	5579.25	0.98525
5487.56	0.92189	5574.26	1.03181	5582.67	1.03172	5585.21	1.02299	5580.2	1.02793	5571.31	1.03289	5584.68	1.01985	5578.74	1.01236	5560.36	1.01943	5579.76	0.97198	5580.24	0.98514
5488.53	0.93031	5575.24	1.03153	5583.68	1.0296	5586.21	1.01974	5581.2	1.02774	5572.3	1.03184	5585.69	1.01682	5579.74	1.01197	5561.35	1.02184	5580.77	0.97331	5581.24	0.98529
5489.5	0.94963	5576.23	1.03129	5584.65	1.0268	5587.2	1.01645	5582.22	1.02625	5573.27	1.03133	5586.65	1.01292	5580.72	1.01164	5562.33	1.02496	5581.75	0.97526	5581.27	0.98617
5490.47	0.97611	5577.25	1.03113	5585.64	1.02358	5588.19	1.01274	5583.19	1.02392	5574.27	1.0304	5587.66	1.01073	5581.72	1.0112	5563.33	1.02775	5582.76	0.97773	5582.26	0.98737
5491.45	0.98758	5578.27	1.02998	5586.64	1.01995	5589.19	1.00912	5584.19	1.02224	5575.27	1.02894	5588.66	1.00719	5582.72	1.01025	5564.34	1.02949	5583.76	0.97683	5583.25	0.98735
5492.42	0.99283	5579.24	1.02896	5586.67	1.01974	5590.2	1.00564	5585.19	1.02098	5576.26	1.02779	5589.67	1.00633	5583.71	1.00921	5565.34	1.03097	5584.75	0.97886	5584.23	0.98577
5493.37	0.98745	5580.25	1.03068	5587.65	1.01582	5591.22	1.00253	5586.17	1.01764	5577.27	1.0267	5590.67	1.003	5584.71	1.00776	5566.34	1.03252	5585.73	0.97917	5585.24	0.98511
5494.35	0.97838	5581.24	1.02858	5588.64	1.01161	5592.2	0.99947	5587.16	1.01292	5578.26	1.02622	5591.67	0.99907	5585.71	1.00581	5567.34	1.03429	5586.72	0.98351	5586.22	0.98553
5495.31	0.97196	5582.23	1.02629	5589.63	1.00736	5593.2	0.99707	5588.15	1.00975	5579.25	1.02577	5592.69	0.99661	5586.69	1.00366	5568.31	1.03574	5587.71	0.98528	5587.21	0.98685
5496.26	0.97326	5583.23	1.02718	5590.64	1.00363	5594.21	0.99515	5589.16	1.00735	5580.26	1.02565	5593.68	0.99417	5587.7	1.00115	5569.32	1.03735	5588.71	0.98371	5588.2	0.98691
5497.23	0.98243	5584.21	1.02624	5591.65	1.00027	5595.22	0.99413	5590.15	1.00525	5581.24	1.02504	5594.67	0.99318	5588.67	0.99832	5570.31	1.03894	5589.72	0.98631	5589.19	0.98555
5498.2	0.99551	5585.23	1.02483	5592.68	0.99714	5596.22	0.9932	5591.16	1.00281	5582.26	1.02391	5595.68	0.99172	5588.71	0.99828	5571.29	1.03929	5590.73	0.99176	5590.23	0.984
5499.15	1.00757	5586.2	1.02018	5593.66	0.99487	5597.21	0.99313	5592.18	1.00199	5583.25	1.02217	5596.67	0.99027	5589.67	0.99575	5572.28	1.03844	5591.74	0.99291	5591.22	0.98257
5500.13	1.01776	5587.18	1.01906	5594.65	0.99329	5598.2	0.99286	5593.16	0.99905	5584.22	1.02062	5597.66	0.98954	5590.67	0.99303	5573.26	1.03792	5592.73	0.99235	5592.22	0.98344
5501.1	1.02827	5588.18	1.01597	5595.66	0.99205	5599.18	0.99271	5594.15	0.99685	5585.21	1.01787	5598.65	0.98941	5591.67	0.99072	5574.25	1.03698	5593.72	0.99567	5593.22	0.98424
5502.07	1.03408	5589.17	1.01066	5596.66	0.99142	5600.21	0.99252	5595.17	0.99427	5586.2	1.01466	5599.66	0.98836	5592.7	0.98854	5575.24	1.0357	5594.73	0.99724	5594.22	0.98464
5503.04	1.03885	5590.18	1.01027	5597.66	0.99107	5601.21	0.99219	5596.16	0.99406	5587.19	1.01154	5600.66	0.9898	5593.68	0.98656	5576.23	1.03475	5595.73	1.0024	5595.21	0.98392
5504.01	1.04198	5591.19	1.00109	5598.65	0.99093	5602.2	0.99177	5597.15	0.9954	5588.18	1.00856	5601.66	0.98897	5594.67	0.98518	5577.23	1.03385	5596.71	1.0071	5596.2	0.98306
5504.98	1.04525	5592.18	0.99708	5599.63	0.99092	5603.22	0.99155	5598.16	0.99359	5589.16	1.00589	5602.67	0.98846	5595.67	0.98411	5578.22	1.03353	5597.71	1.01061	5597.2	0.98385
5505.94	1.0506	5593.17	0.99687	5600.64	0.99057	5604.22	0.99104	5599.13	0.99234	5590.17	1.0036	5603.68	0.98887	5596.67	0.98355	5579.22	1.0336	5598.71	1.01108	5598.2	0.98409
5506.89	1.05815	5594.16	0.99592	5601.63	0.99023	5605.22	0.9906	5600.14	0.99288	5591.16	1.00083	5604.69	0.98775	5597.66	0.98325	5580.2	1.03335	5599.7	1.01159	5599.18	0.98554
5507.85	1.06674	5595.17	0.99269	5602.64	0.98963	5606.22	0.99015	5601.12	0.99199	5592.17	0.99856	5605.69	0.98863	5598.65	0.98294	5581.2	1.03236	5600.7	1.01438	5600.19	0.98664
5508.83	1.07361	5596.17	0.99222	5603.65	0.98894	5607.22	0.98948	5602.12	0.99269	5593.16	0.99641	5606.7	0.98777	5599.63	0.98277	5582.19	1.03125	5601.69	1.01775	5601.19	0.98786
5509.78	1.07686	5597.15	0.99501	5604.65	0.98829	5608.24	0.98924	5603.15	0.99402	5594.16	0.9946	5607.7	0.98669	5600.64	0.9825	5583.18	1.02971	5602.71	1.02113	5602.18	0.9894
5510.73	1.07671	5598.15	0.99176	5605.68	0.98782	5609.23	0.98889	5604.14	0.99308	5595.16	0.99296	5608.7	0.98526	5601.64	0.98243	5584.16	1.0271	5603.72	1.02023	5603.2	0.99142
5511.69	1.0741	5599.13	1.00022	5606.66	0.98696	5610.22	0.98874	5605.14	0.99173	5596.16	0.99176	5609.69	0.98575	5602.64	0.98234	5585.16	1.02426	5604.72	1.01702	5604.21	0.99157
5512.65	1.06996	5600.12	0.9955	5607.67	0.98613	5611.22	0.98888	5606.15	0.99062	5597.14	0.99101	5610.7	0.98679	5603.65	0.98231	5586.13	1.02111	5605.72	1.01809	5605.21	0.99207
5513.63	1.06552	5601.12	0.99184	5608.67	0.98513	5612.22	0.98963	5607.16	0.9903	5598.13	0.99035	5611.7	0.98573	5604.65	0.98219	5587.12	1.01728	5606.73	1.01825	5606.2	0.99286
5514.6	1.06126	5602.12	0.99645	5609.67	0.98467	5613.23	0.99063	5608.16	0.99031	5599.11	0.99026	5612.69	0.98735	5605.67	0.98215	5588.1	1.01285	5607.73	1.02167	5607.2	0.99344
5515.57	1.0573	5603.15	0.99212	5610.67	0.98474	5614.23	0.99191	5609.17	0.98992	5600.12	0.99019	5613.69	0.98943	5606.67	0.98212	5589.11	1.0086	5608.73	1.02225	5608.22	0.99547
5516.55	1.05036	5604.14	0.99608	5611.66	0.98506	5615.24	0.99327	5610.15	0.9893	5601.12	0.98975	5614.71	0.9898	5607.67	0.98222	5590.11	1.00484	5609.72	1.02408	5609.22	0.99688
5517.51	1.04544	5605.82	0.99488	5613.35	0.98677	5617.08	0.99608	5611.83	0.99093	5602.85	0.9879	5616.42	0.99193	5609.37	0.98238	5591.82	0.99884	5611.38	1.02831	5611.2	1.00051
5518.48	1.03663	5607.82	0.98731	5615.31	0.98983	5617.27	0.99682	5613.83	0.99361	5604.79	0.98708	5618.4	0.99618	5611.39	0.98337	5593.79	0.99443	5611.75	1.02866	5613.15	1.00221
5519.44	1.02637	5609.83	0.98129	5617.35	0.99375	5618.95	0.99993	5615.85	0.99544	5606.87	0.98671	5620.4	0.99807	5613.34	0.98484	5595.87	0.99068	5613.43	1.02759	5615.17	1.00578
5520.4	1.01141	5611.79	0.98293	5619.36	0.99789	5621.09	1.00376	5617.85	1.00005	5608.86	0.98641	5622.46	1.00362	5615.37	0.98683	5597.75	0.99034	5615.49	1.02907	5617.19	1.00873
5521.37	0.99992	5613.9	0.98671	5621.43	1.0019	5622.99	1.00636	5619.86	1.00326	5610.78	0.98661	5624.4	1.00554	5617.37	0.98954	5599.8	0.99043	5617.44	1.02935	5619.2	1.01186
5522.34	0.9919	5615.81	0.99203	5623.5	1.00501	5624.93	1.00845	5621.84	1.00597	5612.82	0.98739	5626.53	1.00789	5619.35	0.99295	5601.68	0.98932	5619.39	1.02823	5621.22	1.01385
5523.3	0.98228	5617.81	0.99812	5625.38	1.0066	5626.93	1.00952	5623.93	1.00917	5614.81	0.98927	5628.44	1.00959	5621.4	0.99691	5603.72	0.9881	5621.45	1.02711	5622.97	1.01125
5524.96	0.97462	5619.82	1.00466	5627.34	1.00735	5628.95	1.01001	5625.84	1.01122	5616.91	0.99299	5630.4	1.00897	5623.36	1.00083	5605.68	0.98672	5623.4	1.02387	5624.92	1.01391
5526.9	0.96022	5621.78	1.00727	5629.35	1.00702	5630.96	1.0099	5627.84	1.01193	5618.84	0.99601	5632.46	1.00783	5625.35	1.00434	5607.77	0.98518	5625.39	1.02166	5627.14	1.01717
5528.83	0.94949	5623.82	1.0044	5631.39	1.00689	5633.07	1.00962	5629.83	1.01205	5620.81	0.99998	5634.5	1.0058	5627.28	1.00672	5609.68	0.98487	5627.38	1.01929	5629.18	1.01861
5530.8	0.94652	5625.77	1.00776	5633.41	1.00717	5635.03	1.00875	5630.2	1.01181	5622.82	1.00379	5636.49	1.0058	5629.34	1.00841	5611.63	0.985	5629.49	1.01955	5631.17	1.01949
5532.78	0.95559	5627.81	1.01157	5635.57	1.00664	5636.92	1.00774	5631.95	1.01051	5624.93	1.00593	5638.39	1.00531	5631.44	1.00917	5613.73	0.98751	5631.41	1.01465	5633.17	1.02102
5534.66	0.97414	5629.81	1.00761	5637.33	1.00564	5638.94	1.00617	5633.88	1.00895	5625.1	1.00611	5640.45	1.00541	5633.37	1.00873	5615.62	0.99044	5633.43	1.01325	5635.18	1.02112
5536.58	1.00051	5631.8	1.00516	5639.38	1.00468	5640.9	1.00539	5635.82	1.00749	5626.77	1.00766	5642.4	1.00232	5635.35	1.00799	5617.59	0.99466	5635.38	1.01056	5637.18	1.02007
5538.52	1.02722	5633.73	1.00623	5641.39	1.0035	5642.97	1.00308	5637.81	1.00641	5628.79	1.00891	5644.45	0.99936	5637.32	1.00696	5619.61	0.99799	5637.39	1.00572	5639.14	1.01948
5540.48	1.0372	5635.75	1.00325	5643.34	1.00096	5645.05	1.00115	5639.93	1.00481	5630.75	1.00941	5646.47	0.99811	5639.36	1.00604	5621.61	1.00166	5639.39	1.00229	5641.13	1.01935
5542.55	1.02727	5637.73	1.00633	5645.35	0.99867	5647	0.99859	5641.82	1.00308	5632.75	1.00898	5648.47	0.99687	5641.34	1.00509	5623.53	1.0031	5641.31	0.99939	5642.86	1.01615
5544.38	1.00807	5639.72	1.00458	5647.42	0.99621	5648.96	0.99634	5643.96	1.00169	5634.76	1.00815	5650.46	0.99606	5643.34	1.00339	5625.59	1.00511	5643.4	0.99752	5644.84	1.01408
5546.34	0.97044	5641.67	1.00252	5649.45	0.99378	5650.96	0.9946	5645.86	0.99944	5636.76	1.00579	5652.51	0.99508	5645.32	1.00203	5627.46	1.00496	5645.37	0.9958	5647.15	1.01385
5548.34	0.96382	5643.7	1.00277	5651.32	0.99165	5653.04	0.99406	5647.81	0.99832	5638.71	1.00548	5654.41	0.99386	5647.39	1.00028	5629.52	1.00477	5647.35	0.99406	5649.1	1.01344
5550.21	0.94495	5645.73	0.99814	5653.33	0.99083	5655	0.99417	5649.84	0.99673	5640.72	1.00447	5656.46	0.995	5649.32	0.99966	5631.5	1.00518	5649.32	0.99265	5651.11	1.0118
5552.18	0.93746	5647.75	0.99342	5655.29	0.99138	5656.94	0.99455	5651.87	0.99485	5642.67	1.00238	5658.45	0.99444	5651.3	0.99898	5633.48	1.0053	5651.46	0.9926	5652.82	1.00867
5554.11	0.96103	5649.81	0.99706	5657.42	0.99253	5658.99	0.99523	5653.78	0.99349	5644.66	1.00036	5660.49	0.99498	5653.37	0.99893	5635.52	1.00532	5653.31	0.99103	5653.15	1.00934
5556.04	0.97692	5651.66	0.98632	5659.29	0.9931	5661.09	0.99591	5655.81	0.9935	5646.66	0.99876	5662.4	0.9952	5655.26	0.99882	5637.44	1.00487	5655.35	0.98936	5654.8	1.00653
5558.07	1.03539	5653.76	0.98911	5661.36	0.99448	5662.97	0.99626	5657.89	0.99381	5648.68	0.99702	5664.51	0.99539	5657.25	0.99904	5639.41	1.00427	5657.34	0.99032	5656.86	1.00507
5559.93	1.05151	5655.72	0.98958	5663.35	0.99535	5664.95	0.99707	5659.75	0.99304	5650.75	0.9961	5666.41	0.99526	5659.3	0.99917	5641.48	1.00344	5659.31	0.99051	5658.81	1.00303
5561.91	1.08511	5657.69	0.98815	5665.33	0.99651	5666.95	0.99745	5661.8	0.99328	5652.65	0.9949	5668.42	0.99529	5661.33	0.99912	5643.37	1.00082	5661.29	0.99037	5660.81	1.00095
5563.8	1.11051	5659.75	0.99278	5667.29	0.9977	5668.97	0.99899	5663.81	0.99314	5654.72	0.99559	5670.51	0.99806	5663.27	0.9989	5645.4	0.99939	5663.39	0.99095	5663.08	1.00068
5565.69	1.12174	5661.68	0.99957	5669.41	0.99945	5670.96	1.00018	5665.72	0.99349	5656.66	0.99551	5672.42	0.99898	5665.24	0.99854	5647.34	0.99635	5665.26	0.98957	5665.05	0.99811
5567.67	1.11655	5663.66	1.0009	5671.37	1.00096	5672.95	1.00143	5667.72	0.99414	5658.62	0.9956	5674.44	0.99979	5667.2	0.99945	5649.43	0.99357	5667.3	0.98964	5667.02	0.99687
5569.59	1.09697	5665.65	1.0009	5673.3	1.0017	5674.96	1.00228	5669.72	0.99537	5660.61	0.99547	5676.39	0.99973	5669.24	1.00038	5651.35	0.99205	5669.26	0.99042	5669.03	0.99532
5571.55	1.06942	5667.65	0.99659	5675.34	1.00316	5677	1.00263	5671.79	0.99674	5662.66	0.99575	5678.37	0.99868	5671.27	1.00153	5653.36	0.99136	5671.4	0.99094	5671.06	0.99222
5573.45	1.03861	5669.63	0.99645	5677.29	1.00324	5678.9	1.00208	5673.75	0.99799	5664.53	0.99563	5680.37	0.99867	5673.24	1.00261	5655.36	0.99141	5673.24	0.99064	5673.02	0.99065
5575.36	1.01011	5671.63	1.00399	5679.3	1.00292	5680.97	1.00156	5675.77	0.99885	5666.48	0.99614	5682.4	0.99891	5675.32	1.00358	5657.22	0.99103	5675.37	0.99218	5675.03	0.98968
5577.36	0.9776	5673.56	1.00193	5681.32	1.00181	5682.94	1.00071	5677.73	0.99865	5668.53	0.99658	5684.41	0.9983	5677.22	1.0039	5659.27	0.99225	5677.21	0.99188	5677.01	0.98702
5579.21	0.97534	5675.65	0.99991	5683.26	1.00058	5685.17	1.00005	5679.84	0.99861	5670.54	0.99811	5686.5	0.99782	5679.25	1.00408	5661.2	0.9934	5679.26	0.99255	5678.92	0.98704
5581.2	0.96957	5677.6	0.99799	5685.24	0.9993	5686.94	0.99866	5681.73	0.99769	5672.48	0.99921	5688.45	0.99747	5681.14	1.00374	5663.22	0.99479	5681.19	0.99236	5680.99	0.98663
5583.2	0.97286	5679.58	0.99461	5687.31	0.99828	5688.89	0.99767	5683.71	0.99645	5674.49	1.00012	5690.44	0.99587	5683.19	1.00374	5665.15	0.99596	5683.35	0.99297	5682.99	0.986
5585	0.97691	5681.68	0.9993	5689.35	0.99717	5690.9	0.99654	5685.75	0.99671	5676.58	1.00058	5692.42	0.99734	5685.13	1.00342	5667.15	0.99756	5685.17	0.99263	5684.97	0.98538
5586.96	0.98083	5681.85	1.00154	5691.22	0.99612	5692.94	0.99579	5687.71	0.99597	5678.43	1.00001	5694.36	0.99702	5687.18	1.00295	5669.24	0.99972	5687.24	0.9935	5686.96	0.98533
5588.88	0.97627	5683.58	0.99985	5693.28	0.99503	5694.88	0.9945	5689.77	0.99534	5680.41	0.99943	5696.48	0.99426	5689.13	1.00274	5669.41	0.99952	5689.34	0.99429	5688.98	0.98571
5590.81	0.97603	5685.52	0.99988	5695.23	0.99389	5696.87	0.99408	5691.66	0.99449	5682.43	0.9995	5698.4	0.9942	5691.16	1.00234	5671.12	1.00045	5691.17	0.99358	5690.96	0.98605
5592.74	0.96923	5687.66	0.99694	5697.32	0.99345	5698.93	0.99355	5693.64	0.99437	5684.39	0.99855	5698.7	0.99441	5693.27	1.00152	5673.06	1.00175	5693.17	0.99431	5692.91	0.98655
5594.69	0.95777	5689.55	0.99525	5699.25	0.99279	5700.94	0.99318	5695.7	0.99337	5686.41	0.99815	5700.48	0.99483	5695.23	1.00083	5675.16	1.00293	5695.16	0.99494	5694.92	0.9875
5596.59	0.95851	5691.47	0.99782	5701.24	0.99202	5703.04	0.99317	5697.69	0.9932	5688.46	0.99756	5702.42	0.99477	5697.13	1.00054	5677.05	1.00263	5697.22	0.99584	5696.9	0.98692
5598.5	0.95872	5693.52	0.99432	5703.27	0.99249	5704.88	0.99245	5699.64	0.99261	5690.33	0.99657	5704.39	0.99448	5699.08	1.00009	5678.98	1.00307	5699.16	0.99563	5698.94	0.98961
5600.45	0.96197	5695.48	0.99006	5705.34	0.99219	5706.93	0.99188	5701.67	0.99245	5692.38	0.99558	5706.41	0.9934	5701.21	1.00021	5680.99	1.00144	5701.2	0.99636	5700.91	0.99095
5602.38	0.96646	5697.44	0.99104	5707.25	0.99127	5708.87	0.99101	5703.72	0.99224	5694.33	0.99393	5708.46	0.99287	5703.12	0.99983	5683.05	1.00139	5703.17	0.99748	5702.66	0.99072
5604.34	0.97135	5699.47	0.98653	5709.26	0.99059	5711.01	0.99052	5705.61	0.99149	5696.4	0.99369	5710.4	0.9922	5705.1	0.99936	5684.98	1.00002	5705.16	0.99812	5704.64	0.99296
5606.25	0.98052	5701.48	0.98564	5711.26	0.99015	5712.92	0.98974	5707.6	0.99096	5698.31	0.99304	5712.4	0.99136	5707.11	0.99876	5686.93	0.99842	5707.15	0.99862	5706.65	0.99351
5608.21	0.98656	5703.41	0.99117	5713.34	0.98981	5714.86	0.98889	5709.63	0.9905	5700.24	0.99236	5714.53	0.99107	5709.22	0.99861	5688.92	0.99624	5709.13	0.99936	5708.63	0.99406
5610.11	0.99588	5705.4	0.99336	5715.23	0.98856	5716.91	0.98817	5711.78	0.98966	5702.26	0.99234	5716.43	0.99028	5711.11	0.99786	5690.89	0.9951	5709.44	0.99993	5710.66	0.99539
5612.08	1.00475	5707.38	0.99389	5717.21	0.98775	5718.85	0.98733	5713.71	0.9891	5704.27	0.99243	5718.43	0.98934	5713.13	0.9976	5692.84	0.99495	5711.18	1.00044	5712.69	0.99741
5614.05	1.00893	5709.4	0.99432	5719.25	0.98733	5720.9	0.98692	5715.64	0.98903	5706.27	0.99187	5720.45	0.98864	5715.07	0.99702	5694.95	0.99464	5713.25	1.00141	5714.88	0.99859
5615.91	1.01661	5711.53	0.99205	5721.3	0.98702	5722.9	0.98617	5717.63	0.98848	5708.26	0.99049	5722.38	0.98743	5717.11	0.9966	5696.84	0.99364	5715.13	1.00125	5716.85	0.99981
5617.89	1.02223	5713.36	0.98871	5723.2	0.98657	5724.89	0.98641	5719.68	0.98774	5710.22	0.99029	5724.36	0.98852	5719.1	0.99604	5698.82	0.99318	5717.11	1.00194	5718.82	1.0008
5619.86	1.03378	5715.38	0.98989	5725.19	0.98656	5726.94	0.98662	5721.51	0.98699	5712.23	0.98981	5726.46	0.98854	5720.99	0.99514	5700.76	0.99264	5719.07	1.00203	5720.82	1.00243
5621.73	1.04769	5717.44	0.98653	5727.17	0.98673	5728.85	0.98659	5723.62	0.9877	5714.35	0.98987	5728.42	0.98921	5723.05	0.99565	5702.82	0.9924	5721.18	1.00281	5722.8	1.00298
5623.73	1.06054	5719.3	0.9859	5729.32	0.98712	5730.9	0.98707	5725.6	0.98734	5716.19	0.98918	5730.35	0.98879	5725.11	0.9959	5704.69	0.99099	5723.1	1.00266	5724.83	1.00356
5625.6	1.06773	5721.33	0.98742	5731.27	0.98795	5732.82	0.98736	5727.57	0.9872	5718.21	0.98838	5732.34	0.98995	5727.15	0.99621	5706.68	0.99096	5725.13	1.00333	5726.82	1.00426
5627.52	1.06739	5723.33	0.98889	5733.19	0.98837	5734.93	0.98836	5729.59	0.98828	5720.19	0.98818	5734.34	0.99028	5729.08	0.99646	5708.81	0.99099	5727.12	1.0035	5728.71	1.0042
5629.57	1.05278	5725.4	0.99208	5735.16	0.98897	5736.9	0.98914	5731.55	0.98864	5722.22	0.98845	5736.43	0.99162	5731.04	0.99681	5710.67	0.98987	5729.14	1.00318	5730.8	1.00508
5631.42	1.04059	5727.37	0.99358	5737.21	0.99006	5738.9	0.98995	5733.56	0.9889	5724.12	0.9879	5738.38	0.99221	5733	0.9973	5712.69	0.98964	5731.03	1.00379	5732.76	1.00379
5633.35	1.0368	5729.28	0.98883	5739.22	0.99125	5740.89	0.99085	5735.49	0.98931	5726.23	0.98773	5740.39	0.99165	5735	0.99798	5714.68	0.98925	5733.05	1.00426	5734.74	1.00553
5635.25	1.02462	5731.29	0.98934	5741.18	0.99218	5742.99	0.99197	5737.58	0.99058	5728.16	0.98859	5742.39	0.99372	5737.05	0.99876	5716.67	0.98845	5735.12	1.00497	5736.8	1.006
5637.18	1.01395	5733.23	0.98751	5743.19	0.99346	5744.83	0.99279	5739.62	0.99177	5730.12	0.989	5744.41	0.99567	5739.03	0.99942	5718.56	0.98746	5737.04	1.00384	5738.78	1.00627
5639.16	1.00513	5735.19	0.98976	5745.17	0.99477	5746.88	0.99386	5741.55	0.99268	5732.1	0.98943	5746.35	0.99686	5741.15	1.00029	5720.53	0.98697	5739.21	1.00557	5740.78	1.00711
5641	0.99813	5737.27	0.99113	5747.23	0.99622	5747.13	0.994	5743.57	0.99382	5734.06	0.98999	5748.36	0.99757	5743.02	1.0009	5722.56	0.98653	5741.04	1.00542	5742.77	1.00774
5642.94	0.98966	5739.28	0.99053	5749.21	0.99717	5748.98	0.99469	5745.63	0.99522	5736.11	0.99047	5750.35	0.99857	5745.02	1.00178	5724.57	0.98728	5743.05	1.00582	5744.77	1.00823
5644.94	0.99074	5741.24	0.98947	5751.22	0.99799	5750.96	0.99564	5747.52	0.99595	5738.06	0.99178	5752.5	0.99939	5747	1.00241	5726.53	0.98787	5745.04	1.00605	5746.75	1.00832
5646.86	0.98915	5743.33	0.99294	5753.32	0.99841	5752.88	0.9959	5749.55	0.99679	5740.1	0.99288	5754.36	0.99909	5749.09	1.00285	5728.48	0.98823	5747.14	1.00677	5748.75	1.00823
5648.87	0.9872	5745.2	0.99741	5755.26	0.99893	5754.95	0.99647	5751.6	0.99767	5742.03	0.99383	5756.4	0.9994	5751.07	1.00375	5730.56	0.98905	5749.02	1.00622	5750.56	1.00729
5650.69	0.98505	5747.17	1.00065	5757.2	0.99872	5756.9	0.99675	5753.64	0.99836	5744.02	0.99472	5758.38	1.00023	5752.98	1.00389	5732.4	0.98868	5751.04	1.00643	5752.68	1.00813
5652.58	0.9828	5749.21	1.0023	5759.22	0.99892	5758.94	0.99716	5755.59	0.99867	5745.99	0.99541	5760.51	1.00113	5755.06	1.00439	5734.43	0.98986	5753.07	1.00661	5752.83	1.00783
5654.56	0.98049	5751.18	0.99894	5761.32	0.99986	5760.9	0.99727	5757.58	0.99895	5748.04	0.99651	5762.38	1.00096	5756.99	1.00453	5736.42	0.99094	5755.13	1.0072	5754.77	1.00882
5656.52	0.97855	5753.23	0.99551	5763.2	0.99854	5762.94	0.99622	5759.62	0.99795	5750.05	0.99536	5764.42	0.99889	5759.03	1.00372	5738.44	0.98999	5757.12	1.00444	5757.08	1.00556
5658.52	0.97722	5756.23	0.99897	5766.27	0.99831	5766.04	0.99604	5762.64	0.99802	5753.07	0.99523	5767.44	0.99969	5761.98	1.00359	5741.51	0.9913	5760.07	1.00275	5759.93	1.00273
5660.35	0.97579	5759.32	0.99626	5769.4	0.99831	5769.01	0.99599	5765.59	0.99843	5756.14	0.99657	5770.44	0.99927	5765.07	1.00426	5744.48	0.99253	5763.15	1.00301	5762.71	1.00344
5662.4	0.97382	5762.2	0.99588	5772.28	0.99808	5771.99	0.9956	5768.59	0.99843	5759.07	0.99714	5773.46	0.99952	5768.06	1.00397	5747.34	0.99451	5766.12	1.00257	5765.64	1.00255
5664.23	0.97027	5765.33	0.99876	5775.28	0.99676	5774.93	0.99546	5771.63	0.99793	5761.98	0.99664	5776.57	0.99923	5771.04	1.00353	5750.37	0.99513	5769.08	1.00212	5769	1.00578
5666.14	0.9659	5766.43	1.00277	5778.44	0.99685	5777.97	0.9957	5774.59	0.9983	5765.03	0.99813	5779.5	0.9996	5774.14	1.0028	5753.33	0.99661	5772.01	1.00163	5772.05	1.00611
5668.1	0.96225	5768.23	0.99963	5781.39	0.99702	5780.99	0.99515	5777.62	0.9982	5768.12	0.99952	5782.49	0.99822	5777.05	1.00284	5756.29	0.99673	5775.09	1.0023	5774.91	1.00513
5670.01	0.95999	5771.23	0.99643	5784.32	0.9973	5784.1	0.99534	5780.58	0.99789	5771.05	0.99952	5785.52	0.99782	5780.12	1.00223	5759.29	0.99733	5778.1	1.00267	5777.93	1.00463
5672.99	0.96155	5774.18	0.99685	5787.31	0.99734	5786.94	0.99546	5783.57	0.99734	5773.94	0.99902	5788.47	0.99898	5783.06	1.00097	5762.21	0.99768	5781.08	0.99963	5780.99	1.00403
5675.82	0.96856	5777.29	1.00142	5790.34	0.99812	5790	0.99481	5786.7	0.998	5776.95	0.99795	5791.6	1.0005	5786	1.00107	5765.42	0.99825	5784.01	1.00005	5783.98	1.0021
5678.64	0.97833	5780.32	0.99871	5793.32	0.99921	5793.01	0.99582	5789.54	0.99805	5779.96	0.99898	5794.51	1.00031	5789.02	1.00113	5768.2	0.99781	5787.05	1.00125	5786.95	1.00272
5681.61	0.98929	5783.19	0.99866	5796.3	0.99897	5796.01	0.99542	5792.54	0.99902	5782.94	0.99883	5797.56	1.00055	5792.05	1.00123	5771.19	0.99682	5790.03	1.00052	5789.51	0.99899
5684.52	1.00063	5786.25	0.99966	5799.3	0.99956	5798.98	0.99625	5795.64	0.99966	5785.97	0.99881	5800.51	1.00091	5795.16	1.00147	5774.14	0.99611	5793.14	1.00057	5792.94	1.00021
5687.44	1.01529	5789.12	1.00087	5802.43	0.99962	5802.12	0.998	5798.62	0.9998	5788.93	0.99921	5803.63	1.00277	5798.09	1.00139	5777.09	0.99599	5796.01	0.99971	5795.94	1.00029
5690.3	1.02309	5792.26	1.00311	5805.39	0.99945	5805.04	0.99696	5801.52	0.99916	5792	0.9986	5804.73	1.00379	5801.04	1.00045	5780.09	0.99554	5799.01	0.99978	5799.06	1.00113
5693.11	1.03264	5795.17	0.99987	5808.35	0.99937	5808.04	0.99945	5804.59	0.99976	5794.88	0.99877	5806.56	1.00195	5804.03	1.0008	5783.03	0.99558	5801.99	0.9999	5801.94	0.99985
5696.14	1.0391	5798.15	1.00458	5811.34	0.99952	5811.02	1.00153	5807.63	1.00017	5797.87	0.99866	5809.67	1.00129	5807.05	1.0008	5786.02	0.99672	5805.04	0.99765	5804.54	0.99479
5698.9	1.0399	5801.08	1.00765	5814.4	1.00029	5814.02	1.00062	5810.62	1.00059	5800.86	0.99859	5812.54	1.00204	5810.17	1.0006	5788.99	0.99696	5808.04	0.99859	5807.97	0.99722
5701.84	1.03468	5804.48	1.00292	5817.4	1.00107	5817.07	1.0026	5813.61	1.00049	5803.84	0.99899	5815.55	1.00184	5813.03	1.00066	5792.06	0.99822	5811.06	0.99902	5810.94	0.99765
5704.69	1.02413	5807.13	1.00406	5820.39	1.00114	5820.02	1.00194	5816.56	1.00126	5806.85	1.00023	5818.58	1.00304	5816.01	1.00018	5794.96	0.99857	5814.03	0.99858	5813.65	0.99591
5707.61	1.0002	5810.18	1.0065	5823.36	1.00167	5823.03	1.00179	5819.6	1.00135	5809.93	1.00072	5821.64	1.00331	5819.08	1.00094	5797.95	0.9986	5817.08	0.99864	5816.55	0.99443
5710.54	1.00019	5811.27	1.00478	5826.33	1.00291	5826.08	1.00461	5822.64	1.00265	5812.89	1.00097	5824.6	1.00371	5822.08	1.00099	5800.87	0.9978	5820.06	0.99818	5819.54	0.99404
5713.39	0.98934	5816.06	1.00326	5829.45	1.00419	5829.05	1.00587	5825.64	1.00367	5815.94	1.00168	5827.56	1.00457	5825.16	1.00109	5803.87	0.99816	5823.02	0.99791	5822.6	0.99339
5716.25	0.99034	5819.17	1.00455	5832.39	1.005	5832	1.00771	5828.7	1.00436	5818.85	1.00146	5830.55	1.00349	5828.05	1.00102	5806.94	0.99883	5826.13	0.9987	5825.56	0.99468
5719.2	0.99015	5822.05	1.00134	5835.36	1.00574	5835.04	1.00629	5831.6	1.00478	5821.85	1.00233	5833.56	1.00433	5831.04	1.00118	5809.9	0.99831	5829.01	0.99759	5828.52	0.99482
5721.97	0.98936	5825.09	1.00308	5838.43	1.00647	5838.05	1.0096	5834.66	1.00558	5824.87	1.00304	5836.6	1.00456	5834.16	1.0014	5812.89	0.99848	5831.98	0.99838	5831.92	0.99777
5724.9	0.98778	5828.05	1.00618	5841.36	1.00569	5841.15	1.00999	5837.69	1.00654	5827.81	1.00382	5839.57	1.0045	5837.02	1.00098	5815.85	0.9989	5834.97	0.99812	5834.89	0.99775
5727.84	0.98612	5831.02	1.0054	5844.52	1.00671	5844.04	1.00806	5840.6	1.00603	5830.81	1.00448	5842.67	1.00524	5840.01	0.99976	5818.77	0.99928	5837.99	0.99699	5837.54	0.99683
5730.66	0.98559	5834	1.00468	5847.33	1.00608	5847.05	1.00983	5843.55	1.00653	5833.73	1.00463	5845.53	1.0041	5843.09	0.99995	5821.78	0.99964	5840.94	0.9983	5840.52	0.997
5733.57	0.98643	5836.96	1.00657	5850.34	1.00714	5850.09	1.0093	5846.52	1.00679	5836.76	1.00518	5848.55	1.00392	5845.96	0.99929	5824.8	1.00055	5844	0.99739	5843.43	0.99719
5736.49	0.98561	5840.08	1.00337	5853.42	1.0079	5853.04	1.00978	5849.56	1.00723	5839.78	1.00573	5851.52	1.0053	5848.94	0.99898	5827.85	1.00169	5846.94	0.99826	5846.45	0.99822
5739.38	0.98868	5842.98	1.00576	5854.52	1.00988	5856.03	1.01205	5852.63	1.00819	5842.74	1.00518	5854.55	1.00571	5852.12	0.99913	5830.71	1.00233	5849.99	0.99915	5849.5	0.99801
5742.3	0.98838	5845.94	1.00383	5856.36	1.0082	5858.95	1.00928	5855.5	1.00855	5845.68	1.00542	5857.55	1.00544	5854.98	0.99857	5833.65	1.0037	5852.99	0.9991	5852.4	0.999
5745.17	0.98307	5849.01	1.00395	5859.32	1.00782	5862.09	1.00953	5858.55	1.00865	5848.66	1.0044	5860.5	1.00674	5857.98	0.99873	5836.64	1.00306	5856.01	0.99928	5855.6	1.00271
5748.11	0.98432	5851.87	1.0039	5862.36	1.00858	5865.04	1.01065	5861.54	1.0095	5851.69	1.00544	5863.59	1.00724	5860.92	0.99843	5839.64	1.00349	5858.89	0.99767	5858.84	1.004
5750.92	0.98319	5854.86	1.00332	5865.41	1.00897	5868.12	1.01468	5864.61	1.01012	5854.67	1.00649	5866.49	1.00727	5863.95	0.9982	5842.69	1.00566	5861.88	0.99852	5861.8	1.00161
5753.85	0.98349	5857.95	1.00506	5868.28	1.0091	5871.01	1.01394	5867.53	1.01032	5857.6	1.00702	5869.65	1.00757	5866.93	0.99762	5845.52	1.00634	5864.91	0.99872	5864.86	1.00328
5756.84	0.98368	5860.81	1.00538	5869.47	1.01126	5873.96	1.01367	5870.52	1.01071	5860.69	1.00862	5872.6	1.00846	5870.06	0.9982	5848.52	1.00854	5868.12	0.99956	5867.43	1.0012
5759.65	0.98736	5863.86	1.00395	5871.35	1.00978	5877	1.01386	5873.5	1.01123	5863.6	1.00912	5875.54	1.00868	5872.96	0.99788	5851.59	1.01016	5870.92	0.99956	5870.81	1.00477
5762.57	0.99126	5866.85	1.00396	5874.35	1.00972	5880.01	1.01477	5876.48	1.012	5866.58	1.00998	5878.52	1.0095	5875.95	0.99778	5854.43	1.01033	5873.82	0.99941	5873.73	1.00588
5765.43	0.99617	5869.89	1.0056	5877.28	1.01044	5882.98	1.01838	5879.56	1.01288	5869.59	1.01059	5881.55	1.01048	5878.94	0.99743	5857.43	1.01185	5876.91	1.00053	5876.77	1.00693
5768.32	1.00082	5872.75	1.00499	5880.26	1.0113	5886.07	1.01962	5882.49	1.01308	5872.56	1.01033	5884.48	1.01061	5881.93	0.99744	5860.36	1.01268	5879.96	1.00088	5879.77	1.00658
5771.35	1.00511	5875.78	1.00562	5883.33	1.01266	5888.96	1.01752	5885.46	1.01405	5875.51	1.01027	5887.51	1.01153	5884.95	0.99726	5863.32	1.01181	5882.83	1.001	5882.89	1.00723
5774.13	1.00793	5879	1.00743	5886.38	1.01318	5892.01	1.01743	5888.44	1.01425	5878.54	1.0109	5890.49	1.01213	5887.93	0.99704	5866.3	1.01357	5885.89	0.99981	5885.72	1.00462
5776.98	1.00966	5881.79	1.00574	5889.25	1.01346	5895.02	1.02599	5891.56	1.01548	5881.53	1.01125	5893.62	1.01233	5890.91	0.99637	5869.28	1.01521	5888.8	0.99541	5888.81	1.0057
5779.92	1.01284	5884.74	1.00615	5892.31	1.01385	5898.05	1.02532	5892.62	1.01744	5884.53	1.01169	5896.58	1.01354	5893.96	0.99562	5872.37	1.01858	5891.84	0.99463	5891.74	1.00575
5782.9	1.01381	5885.85	1.01016	5895.35	1.01483	5900.97	1.02394	5894.5	1.01612	5887.5	1.01286	5899.57	1.01464	5896.9	0.99597	5875.17	1.0181	5894.8	0.99624	5894.76	1.00605
5785.85	1.01356	5887.7	1.00687	5898.24	1.01569	5903.98	1.02532	5897.5	1.01697	5890.42	1.01299	5902.46	1.01502	5899.93	0.99581	5878.24	1.01857	5897.77	0.99888	5897.72	1.00818
5788.62	1.01239	5890.65	1.00609	5901.17	1.01663	5907.05	1.02235	5900.46	1.01766	5893.44	1.01368	5905.43	1.01619	5902.86	0.99547	5881.21	1.0172	5900.87	1.00009	5900.35	1.00507
5791.49	1.01111	5893.65	1.00776	5904.2	1.01777	5909.93	1.02856	5903.55	1.0188	5896.52	1.01559	5908.46	1.01704	5905.99	0.99591	5884.15	1.02152	5903.76	0.99912	5903.4	1.0059
5794.4	1.01005	5896.66	1.01097	5907.22	1.01861	5912.95	1.02803	5906.42	1.02009	5899.39	1.01602	5911.44	1.01782	5908.87	0.99573	5887.12	1.01944	5906.76	0.99949	5906.3	1.00388
5797.32	1.00866	5899.75	1.01263	5910.23	1.02008	5916.12	1.02967	5909.49	1.02146	5902.32	1.0163	5914.43	1.01959	5911.87	0.99548	5890.1	1.01999	5909.83	0.99803	5907.42	1.00937
5800.33	1.0068	5902.59	1.01322	5913.16	1.02112	5919.01	1.031	5912.36	1.02223	5905.42	1.01811	5917.39	1.02019	5914.8	0.99528	5893.09	1.02224	5912.77	0.99833	5909.27	1.00318
5803.07	1.00362	5905.56	1.01286	5916.19	1.02251	5921.95	1.03064	5915.31	1.02287	5908.35	1.01861	5920.44	1.02148	5917.92	0.99547	5896.1	1.02464	5915.88	0.99889	5912.28	1.00315
5806.12	1.00065	5908.69	1.01658	5919.25	1.0236	5924.96	1.03199	5918.39	1.0241	5911.31	1.01916	5923.44	1.02212	5920.81	0.99555	5899.1	1.0271	5918.66	0.99731	5915.53	1.0042
5809	0.99808	5911.57	1.01783	5922.23	1.02435	5927.94	1.03192	5921.36	1.02534	5914.27	1.02032	5926.43	1.02266	5923.8	0.99519	5901.93	1.02651	5921.74	0.99452	5918.69	1.00466
5811.86	0.99673	5914.51	1.01978	5925.13	1.02461	5930.91	1.03397	5924.31	1.02657	5917.23	1.02146	5929.44	1.02254	5926.84	0.99477	5904.96	1.02499	5924.74	0.99672	5921.59	1.00334
5814.73	0.994	5917.45	1.01918	5928.13	1.02611	5933.99	1.03371	5927.42	1.02776	5920.24	1.02204	5932.49	1.02484	5929.79	0.99445	5907.93	1.02994	5927.74	0.99671	5924.77	1.00367
5817.6	0.99708	5920.45	1.02055	5931.13	1.02698	5937.14	1.03722	5930.31	1.02813	5923.28	1.02363	5935.38	1.02542	5932.77	0.99408	5910.98	1.03343	5930.76	0.99692	5927.64	1.00142
5820.49	0.99616	5923.4	1.02289	5934.1	1.02736	5940.05	1.0394	5933.34	1.02911	5926.34	1.02422	5938.42	1.02527	5935.88	0.9935	5913.83	1.03353	5931.77	0.9995	5930.64	1.00249
5823.41	0.99835	5926.49	1.025	5937.1	1.02813	5942.92	1.04016	5936.36	1.0299	5929.18	1.0246	5941.45	1.02658	5938.84	0.99316	5916.81	1.0333	5933.64	0.99488	5933.53	1.00372
5826.31	0.99855	5929.45	1.02567	5940.21	1.0292	5945.99	1.03878	5939.38	1.03048	5932.3	1.02598	5944.34	1.02724	5941.75	0.99256	5919.77	1.03591	5936.7	0.99426	5936.53	1.00393
5829.28	0.99878	5932.37	1.02638	5943.09	1.02964	5948.86	1.03787	5942.29	1.03117	5935.22	1.02723	5947.32	1.02759	5944.72	0.99211	5922.77	1.03761	5939.74	0.99438	5939.52	1.00288
5832.07	0.99675	5935.35	1.02629	5946.06	1.03091	5951.9	1.03831	5945.3	1.03161	5938.22	1.02744	5950.49	1.0291	5947.9	0.99147	5925.79	1.03946	5942.66	0.99403	5942.48	1.00357
5835.07	0.99692	5938.43	1.0283	5949.05	1.03138	5954.88	1.03981	5948.21	1.03232	5941.19	1.02782	5953.35	1.02955	5950.73	0.99103	5928.7	1.0412	5945.61	0.99334	5945.39	1.00216
5837.94	1.00008	5941.34	1.02777	5952.16	1.03232	5957.93	1.04084	5951.22	1.03371	5944.09	1.02757	5956.31	1.03017	5953.73	0.9906	5931.68	1.04146	5948.67	0.99326	5948.43	1.00252
5840.81	1.00141	5944.27	1.03161	5954.98	1.03252	5960.91	1.04019	5954.31	1.03458	5947.05	1.02763	5959.36	1.0304	5956.73	0.98959	5934.63	1.04322	5951.57	0.99249	5951.14	0.99961
5843.68	1.00271	5947.23	1.02896	5958.01	1.03367	5963.85	1.04242	5957.16	1.03498	5950.06	1.02857	5962.32	1.03167	5959.64	0.98939	5937.68	1.04527	5954.56	0.99164	5954.43	1.00146
5846.62	1.00356	5950.3	1.03147	5961.07	1.03437	5966.85	1.04326	5960.17	1.03607	5953.05	1.02946	5965.38	1.0325	5962.67	0.9884	5940.6	1.04451	5957.55	0.99207	5957.46	1.00144
5849.52	1.00415	5953.23	1.03275	5963.97	1.03408	5969.97	1.04303	5963.34	1.03702	5956.05	1.03052	5968.3	1.0336	5965.64	0.98797	5943.46	1.04541	5960.5	0.99063	5960.3	1.00067
5852.49	1.00467	5956.19	1.03542	5966.98	1.0354	5972.76	1.04463	5966.19	1.03668	5958.94	1.03088	5971.23	1.033	5968.66	0.98753	5946.45	1.04628	5963.51	0.988	5963.43	1.00064
5855.39	1.00229	5959.22	1.03508	5969.91	1.03635	5975.74	1.04461	5969.13	1.03742	5961.95	1.03156	5974.26	1.03345	5971.64	0.98684	5949.53	1.04746	5966.45	0.98784	5966.41	1.00061
5858.19	1.00513	5962.12	1.03521	5972.9	1.03697	5978.9	1.0453	5972.12	1.03775	5964.97	1.03215	5977.25	1.03479	5974.65	0.98629	5952.39	1.05013	5969.59	0.99018	5969.37	1.00025
5861.13	1.00403	5965.17	1.03567	5976	1.03764	5981.8	1.04594	5975.13	1.03842	5967.94	1.03287	5980.23	1.0365	5977.64	0.98573	5955.37	1.05029	5972.46	0.98983	5972.4	1.00091
5864.03	1.00729	5968.05	1.03891	5978.88	1.03797	5984.77	1.04709	5978.04	1.03966	5970.87	1.03288	5983.27	1.03725	5978.66	0.98705	5958.36	1.05187	5975.43	0.98806	5975.29	0.99913
5866.89	1.00927	5971.13	1.04036	5981.94	1.03893	5987.73	1.04705	5981.1	1.04059	5973.81	1.0342	5986.23	1.03793	5980.68	0.98553	5961.26	1.05167	5978.56	0.98728	5978.26	0.99908
5869.9	1.01137	5973.98	1.04159	5984.92	1.03975	5990.78	1.04973	5984.15	1.04138	5976.78	1.03483	5989.15	1.03899	5983.58	0.98488	5964.36	1.0504	5981.4	0.98577	5981.27	0.99974
5872.65	1.01311	5976.96	1.04293	5987.85	1.04016	5993.81	1.0503	5987.06	1.04272	5979.81	1.03474	5992.26	1.03987	5986.55	0.98404	5967.22	1.05074	5984.4	0.98516	5984.25	0.99776
5875.62	1.01451	5980	1.04342	5990.8	1.04128	5996.78	1.05615	5990	1.04404	5982.8	1.03692	5995.23	1.04117	5989.64	0.98379	5970.19	1.0546	5987.36	0.98402	5987.22	0.99822
5878.5	1.01542	5982.92	1.04213	5993.91	1.04283	5999.82	1.05481	5993.06	1.04516	5985.9	1.03764	5998.26	1.04304	5992.66	0.98319	5973.12	1.05578	5990.33	0.98276	5990.25	0.99933
5881.37	1.0157	5985.92	1.04401	5996.86	1.0437	6002.78	1.05499	5995.99	1.04588	5988.71	1.03828	6001.18	1.04428	5995.52	0.98254	5976.07	1.05567	5993.4	0.98212	5993.19	0.99827
5884.27	1.01537	5988.88	1.04752	5999.84	1.04534	6005.74	1.0573	5999.11	1.0475	5991.75	1.03977	6004.16	1.04544	5998.53	0.98242	5979.07	1.05478	5996.31	0.97991	5996.16	0.99635
5887.15	1.01158	5991.84	1.04839	6002.81	1.0469	6008.8	1.05926	6002.01	1.04886	5994.76	1.04022	6007.16	1.04683	6001.51	0.98267	5982.06	1.05535	5999.34	0.97944	5999.15	0.99694
5890.04	1.01427	5994.82	1.04906	6005.75	1.04899	6011.83	1.0585	6005.06	1.05116	5997.79	1.04118	6010.17	1.04812	6004.47	0.98288	5985.12	1.05691	6002.26	0.97928	6002.11	0.99734
5891.05	1.01249	5997.79	1.05131	6008.74	1.04983	6014.81	1.05991	6007.93	1.05191	6000.72	1.04258	6013.17	1.04904	6007.45	0.98222	5987.91	1.05545	6005.19	0.97835	6005.11	0.99691
5892.88	1.01375	6000.72	1.05308	6011.86	1.05145	6017.75	1.05937	6010.94	1.05351	6003.64	1.04363	6016.11	1.05003	6010.45	0.98177	5990.93	1.05779	6008.22	0.97686	6007.73	0.99457
5895.89	1.01346	6003.72	1.05635	6014.7	1.05157	6020.73	1.06	6013.99	1.05422	6006.6	1.04523	6019.24	1.05086	6013.46	0.98104	5991.93	1.06125	6011.2	0.97603	6011.1	0.99603
5898.7	1.01358	6006.75	1.05839	6017.69	1.05188	6023.67	1.06072	6016.9	1.05465	6009.61	1.04644	6022.13	1.05162	6016.51	0.98008	5993.86	1.05851	6014.24	0.97418	6014.19	0.99656
5901.6	1.01377	6009.72	1.05882	6020.63	1.05316	6026.71	1.06053	6019.95	1.05599	6012.61	1.04791	6025.15	1.05238	6019.32	0.97917	5997.01	1.05903	6017.11	0.97266	6017.05	0.99482
5904.44	1.01218	6012.76	1.0606	6023.68	1.05423	6029.85	1.06532	6022.84	1.05689	6015.66	1.04878	6028.08	1.05267	6022.34	0.97868	5999.86	1.06431	6020.16	0.97249	6019.59	0.99334
5907.32	1.0143	6015.69	1.0614	6026.75	1.05517	6032.72	1.06674	6025.93	1.05751	6018.48	1.04901	6031.07	1.05418	6025.39	0.97804	6002.77	1.06572	6023.13	0.97131	6022.81	0.99302
5910.3	1.01444	6018.64	1.06082	6029.67	1.05508	6035.74	1.06491	6028.98	1.05865	6021.45	1.04975	6034.19	1.05454	6028.39	0.97692	6005.8	1.06634	6026.22	0.97013	6025.54	0.99141
5913.1	1.01431	6021.68	1.06448	6032.63	1.05598	6038.68	1.06444	6031.78	1.05921	6024.58	1.05061	6037.09	1.05543	6031.48	0.97572	6008.81	1.06669	6029.12	0.96823	6028.69	0.99095
5915.91	1.01399	6024.61	1.06585	6035.63	1.05625	6041.74	1.0656	6034.84	1.05988	6027.48	1.05166	6040.11	1.05631	6034.32	0.97406	6011.66	1.06841	6032.12	0.96751	6031.54	0.98939
5918.78	1.01409	6027.69	1.06741	6038.63	1.05736	6044.72	1.07053	6037.9	1.06071	6030.46	1.05132	6043.23	1.05752	6037.34	0.97352	6014.6	1.07025	6035.16	0.96664	6034.6	0.98885
5921.71	1.0147	6030.63	1.06686	6041.67	1.0584	6047.77	1.06661	6040.85	1.06104	6033.43	1.05121	6046.17	1.0583	6040.36	0.97277	6017.7	1.07143	6038.05	0.96468	6037.48	0.9882
5924.73	1.01559	6033.48	1.06744	6044.61	1.05938	6050.61	1.06523	6043.8	1.06223	6036.41	1.05256	6049.11	1.05897	6043.32	0.97187	6020.57	1.06903	6041.19	0.96259	6040.48	0.98891
5927.47	1.01422	6036.51	1.06898	6047.69	1.06044	6053.67	1.06455	6046.77	1.06297	6039.36	1.05275	6052.05	1.06046	6046.3	0.97092	6023.51	1.07201	6044.07	0.96126	6043.5	0.9881
5930.37	1.01745	6039.49	1.07085	6050.59	1.06055	6056.68	1.06967	6049.74	1.06391	6042.4	1.05302	6055.17	1.06143	6049.35	0.97042	6026.59	1.07592	6047.15	0.96056	6046.98	0.99011
5933.25	1.01736	6042.62	1.07375	6053.61	1.06196	6059.64	1.07134	6052.77	1.0655	6045.38	1.05515	6058.13	1.06183	6052.28	0.96954	6029.51	1.07534	6050.02	0.959	6049.44	0.98586
5936.18	1.01788	6045.6	1.06871	6056.76	1.0612	6062.77	1.07166	6055.9	1.06478	6048.53	1.05491	6061.19	1.06186	6055.4	0.96672	6032.61	1.07341	6053.14	0.95563	6052.52	0.97976
5939.15	1.01807	6049.51	1.07103	6060.71	1.06203	6066.76	1.07215	6059.94	1.06567	6052.41	1.05451	6065.12	1.06388	6059.44	0.96619	6036.51	1.07309	6057.11	0.95114	6056.7	0.98093
5941.97	1.01786	6053.54	1.07524	6064.62	1.06338	6070.88	1.07271	6063.89	1.06734	6056.49	1.0561	6069.2	1.06533	6063.38	0.96521	6040.46	1.07226	6061.09	0.95021	6060.79	0.98151
5944.78	1.01621	6057.56	1.076	6068.68	1.06493	6074.83	1.0725	6067.92	1.06792	6060.42	1.05633	6073.21	1.06659	6067.46	0.96407	6044.4	1.07613	6065.04	0.94735	6064.51	0.97819
5947.76	1.01844	6061.49	1.07785	6072.64	1.06578	6078.98	1.07503	6071.86	1.06997	6064.41	1.05907	6077.16	1.06876	6071.34	0.96282	6048.34	1.07743	6069.03	0.94637	6068.45	0.97693
5950.54	1.01824	6065.55	1.07908	6076.7	1.06762	6082.73	1.07692	6075.86	1.07048	6068.38	1.0585	6081.13	1.07085	6075.33	0.96154	6052.36	1.07604	6073.06	0.9446	6072.5	0.97643
5953.57	1.01848	6069.35	1.08234	6080.64	1.06873	6086.72	1.07723	6079.9	1.07278	6072.32	1.05991	6085.15	1.07263	6079.3	0.96013	6056.27	1.07626	6076.98	0.94305	6076.52	0.97696
5956.42	1.01852	6073.4	1.08534	6084.62	1.06972	6090.79	1.08	6083.84	1.07339	6076.35	1.06154	6089.25	1.07395	6083.25	0.95875	6060.21	1.07883	6081.05	0.94151	6080.39	0.97762
5960.27	1.01921	6077.38	1.08879	6088.69	1.07169	6094.79	1.07818	6087.81	1.07442	6080.41	1.06416	6093.19	1.07536	6087.42	0.95744	6064.17	1.08137	6085.03	0.93998	6084.46	0.97452
5964.2	1.02047	6081.42	1.08897	6092.7	1.0732	6098.75	1.08009	6091.91	1.07663	6084.28	1.06483	6097.17	1.07638	6091.24	0.95648	6068.07	1.08289	6088.98	0.93688	6088.49	0.97448
5968.02	1.0214	6085.28	1.09287	6096.59	1.07446	6102.85	1.08172	6095.89	1.078	6088.3	1.06466	6101.18	1.07867	6095.28	0.95539	6072.07	1.08365	6092.96	0.93485	6092.93	0.9767
5971.85	1.02246	6089.35	1.09349	6100.58	1.07606	6106.79	1.08436	6099.8	1.07889	6092.21	1.06589	6105.14	1.07956	6099.24	0.95391	6076.23	1.08051	6096.98	0.93126	6096.85	0.97498
5975.64	1.0234	6093.26	1.09584	6104.61	1.07683	6110.78	1.08458	6103.81	1.08047	6096.15	1.06802	6109.18	1.08212	6103.26	0.9524	6079.94	1.08216	6100.97	0.92998	6100.91	0.97369
5979.47	1.02504	6097.17	1.09978	6108.59	1.07839	6114.75	1.08726	6107.72	1.08222	6100.31	1.06953	6113.24	1.08391	6107.28	0.95158	6084.04	1.08584	6105.01	0.92749	6104.36	0.96864
5983.47	1.02641	6101.22	1.10172	6112.57	1.08031	6118.91	1.08844	6111.72	1.08335	6104.31	1.0711	6117.16	1.08474	6111.21	0.95013	6088.03	1.08853	6108.96	0.92502	6108.39	0.96945
5987.2	1.02699	6105.23	1.10321	6116.6	1.08189	6122.84	1.08887	6115.74	1.08477	6108.18	1.07145	6121.19	1.08696	6115.26	0.94797	6091.95	1.08802	6113.02	0.92325	6112.35	0.96898
5991.02	1.02768	6109.21	1.10784	6120.62	1.08355	6126.75	1.09032	6119.8	1.08656	6112.17	1.07352	6125.24	1.08905	6119.24	0.94678	6095.82	1.08933	6116.9	0.92049	6116.31	0.9678
5994.9	1.02837	6113.24	1.11019	6124.69	1.08501	6130.73	1.09191	6123.74	1.08742	6116.24	1.07464	6129.17	1.09075	6123.31	0.94535	6099.77	1.09275	6120.92	0.9186	6120.61	0.96564
5998.68	1.02908	6117.13	1.11164	6128.53	1.08625	6134.76	1.09223	6127.81	1.08953	6120.08	1.07466	6133.16	1.09178	6127.19	0.94388	6103.74	1.09303	6124.91	0.91566	6124.32	0.96503
6002.48	1.02953	6121.11	1.11509	6132.49	1.08753	6138.89	1.09405	6131.73	1.09068	6124.11	1.07607	6137.13	1.09399	6131.16	0.94248	6107.84	1.09533	6128.82	0.91196	6128.38	0.96545
6006.37	1.03012	6125.06	1.1177	6136.55	1.08909	6142.72	1.09546	6135.7	1.0918	6128.07	1.07731	6141.09	1.09522	6135.2	0.94041	6111.64	1.09703	6132.82	0.91035	6132.26	0.96382
6010.3	1.0276	6128.99	1.11932	6140.56	1.08991	6146.89	1.09595	6139.72	1.09323	6132.07	1.0778	6145.16	1.09765	6139.17	0.93941	6115.63	1.09668	6136.88	0.90836	6136.3	0.96085
6014.04	1.03076	6133.09	1.12265	6144.48	1.09174	6150.73	1.09737	6143.77	1.09489	6135.98	1.07968	6149.06	1.09819	6143.13	0.93716	6119.52	1.09935	6140.74	0.90508	6140.53	0.96235
6018.05	1.03157	6136.99	1.12488	6148.51	1.09317	6154.75	1.09915	6147.74	1.09566	6139.94	1.08093	6153.1	1.10033	6147.1	0.93582	6123.5	1.09843	6144.79	0.90346	6144.16	0.95769
6021.79	1.03179	6141	1.12985	6152.48	1.09455	6158.69	1.09957	6151.6	1.09722	6144.05	1.082	6157.06	1.10204	6151.14	0.93401	6127.47	1.09933	6148.75	0.9006	6148.22	0.95854
6025.58	1.0323	6144.88	1.13142	6156.46	1.09515	6162.68	1.10377	6155.57	1.09817	6147.85	1.08244	6161.05	1.10389	6154.99	0.93157	6131.54	1.10355	6152.77	0.89758	6152.15	0.95606
6029.48	1.03298	6148.84	1.13308	6160.47	1.09664	6166.75	1.10208	6159.65	1.0997	6151.88	1.08466	6165.16	1.10489	6159	0.93029	6133.24	1.1078	6156.73	0.89527	6156.23	0.95377
6033.27	1.03346	6152.89	1.13451	6164.39	1.09799	6170.83	1.10423	6163.55	1.10074	6155.8	1.08586	6169.07	1.10717	6163.14	0.92858	6135.42	1.10458	6160.72	0.89317	6160.53	0.95216
6037.15	1.03418	6156.77	1.13772	6168.47	1.09892	6174.75	1.10545	6167.6	1.10233	6157.66	1.08972	6173.07	1.1086	6167.04	0.92665	6139.4	1.1039	6164.79	0.8897	6164.64	0.9522
6041.11	1.03233	6160.93	1.13974	6172.4	1.10031	6178.68	1.10562	6171.59	1.10362	6159.86	1.08699	6176.97	1.11046	6170.97	0.92411	6143.22	1.10432	6168.65	0.88584	6168.07	0.94876
6044.82	1.03281	6164.7	1.14594	6176.37	1.10174	6182.68	1.10778	6175.89	1.10528	6163.76	1.0875	6181.17	1.11296	6175.1	0.9228	6147.24	1.10535	6172.64	0.88289	6172.1	0.94776
6048.71	1.03605	6168.8	1.14542	6180.42	1.10315	6186.64	1.10968	6179.53	1.10544	6167.73	1.08773	6184.99	1.1128	6178.95	0.92064	6151.21	1.10909	6176.63	0.87962	6176.01	0.94508
6052.5	1.03432	6172.63	1.14588	6184.34	1.10452	6190.69	1.10776	6183.6	1.10725	6171.87	1.09004	6189	1.11374	6180.78	0.92177	6155.1	1.10874	6180.54	0.87743	6179.99	0.94283
6056.4	1.03671	6176.64	1.15093	6188.34	1.10592	6194.67	1.11019	6187.47	1.10823	6175.68	1.09118	6192.98	1.11685	6182.93	0.91875	6158.97	1.11196	6184.65	0.87474	6184.01	0.94112
6060.28	1.03721	6180.61	1.15344	6192.3	1.10701	6198.66	1.11094	6191.5	1.10874	6179.65	1.09215	6197.04	1.11894	6186.95	0.91653	6163.08	1.11271	6188.52	0.87028	6187.94	0.93899
6064.18	1.038	6184.6	1.15499	6196.28	1.10828	6202.62	1.11188	6195.44	1.11001	6183.64	1.09235	6200.96	1.11963	6190.86	0.91471	6166.94	1.11318	6192.48	0.86941	6192.23	0.94138
6067.89	1.03847	6188.51	1.15717	6200.35	1.10916	6206.63	1.11278	6199.41	1.11173	6187.62	1.09451	6205	1.12256	6194.87	0.91215	6168.73	1.11721	6196.65	0.86611	6196.38	0.93807
6071.78	1.03897	6192.61	1.16149	6204.28	1.11096	6210.63	1.1129	6203.47	1.11248	6191.66	1.09589	6208.98	1.12273	6198.89	0.90977	6170.89	1.11385	6200.51	0.86206	6200.35	0.93682
6075.56	1.03951	6196.54	1.16187	6208.26	1.11242	6214.74	1.11577	6207.39	1.11422	6195.54	1.09562	6213.14	1.12466	6202.9	0.90763	6174.77	1.11479	6204.48	0.85696	6203.85	0.9303
6079.45	1.04019	6200.5	1.16539	6212.19	1.11363	6218.64	1.11517	6211.43	1.1156	6199.52	1.09786	6216.99	1.12693	6206.79	0.90587	6178.87	1.11692	6208.44	0.85329	6207.83	0.93199
6083.44	1.041	6204.42	1.16783	6216.36	1.11521	6222.61	1.11711	6215.47	1.11688	6203.64	1.09954	6220.95	1.12808	6210.8	0.90384	6182.74	1.11576	6212.47	0.85021	6211.88	0.93152
6087.2	1.03918	6208.37	1.16952	6220.19	1.11575	6226.59	1.11817	6219.35	1.11753	6207.45	1.09993	6225.06	1.13037	6214.88	0.90203	6186.64	1.1175	6216.55	0.84586	6215.93	0.92903
6090.99	1.0423	6212.35	1.1726	6224.1	1.11761	6230.61	1.12001	6223.33	1.11933	6211.43	1.10165	6228.96	1.13136	6218.81	0.89968	6190.52	1.12044	6220.37	0.84392	6219.86	0.92615
6094.96	1.04329	6216.42	1.17592	6228.21	1.11858	6234.66	1.12069	6227.38	1.12065	6215.42	1.10376	6232.97	1.13312	6222.75	0.89693	6194.53	1.12092	6224.35	0.8407	6224.01	0.92348
6098.68	1.04385	6220.28	1.17659	6232.19	1.12041	6238.67	1.12126	6231.35	1.12131	6219.35	1.10232	6236.92	1.13521	6226.72	0.89504	6198.47	1.1223	6228.43	0.83752	6227.87	0.92199
6102.56	1.04457	6224.22	1.18077	6236.14	1.12156	6242.56	1.1227	6235.36	1.12337	6223.42	1.1044	6240.97	1.13729	6230.8	0.89282	6202.39	1.12216	6232.34	0.83419	6231.76	0.9197
6106.43	1.04531	6228.28	1.18299	6240.09	1.12228	6246.55	1.12508	6239.27	1.12445	6227.28	1.10469	6244.91	1.13871	6234.72	0.89044	6206.28	1.1206	6236.37	0.83047	6235.71	0.91748
6110.29	1.04611	6232.19	1.1874	6244.15	1.12426	6250.61	1.12598	6243.22	1.12551	6231.28	1.10568	6248.87	1.1401	6238.67	0.88804	6210.29	1.12427	6240.3	0.82565	6239.91	0.91749
6114.2	1.04708	6236.19	1.18805	6248.15	1.12539	6254.55	1.1273	6247.25	1.12664	6235.29	1.11066	6252.91	1.14298	6242.61	0.88511	6214.39	1.12786	6244.32	0.82151	6243.71	0.91336
6117.95	1.04783	6240.19	1.19063	6252.01	1.12632	6258.52	1.12792	6251.34	1.12799	6239.18	1.10848	6256.83	1.1439	6246.61	0.88318	6218.23	1.12567	6248.29	0.81858	6247.71	0.90939
6121.8	1.04857											--	--
6125.56	1.04917
6129.4	1.04823
6133.44	1.049
6137.2	1.05131
6141	1.05213
6145.05	1.05095
Fig. 3c inset
V foil		V2O5 as prepared		30 pluses		60 pluses		90 pluses		120 pluses		150 pluses		180 pluses		NH3 Re O2		VCl3		C10H14O5V
5266.7	0.00403	5266.74	0.00627	5266.69	0.00654	5266.76	0.00551	5266.73	0.00603	5266.72	0.00795	5266.7	0.0054	5266.7	0.01103	5241.33	0.02486	5266.69	0.01913	5266.7	0.01781
5268.98	0.00288	5270.7	0.01053	5270.65	0.00587	5270.7	0.00485	5270.71	0.00518	5270.68	0.0072	5270.68	0.0049	5270.72	0.01008	5257.82	0.01926	5270.78	0.01947	5270.72	0.0152
5270.74	0.00384	5272.97	0.00864	5274.66	0.00516	5274.73	0.00454	5274.68	0.00248	5274.7	0.00598	5274.67	0.00446	5274.66	0.00918	5265.89	0.0124	5274.67	0.01629	5274.7	0.00287
5272.95	0.00256	5274.73	0.00922	5278.69	0.00453	5278.7	0.00378	5278.7	0.00443	5278.83	0.00559	5278.76	0.0039	5278.8	0.00865	5268.14	0.01102	5278.7	0.01429	5278.78	0.01069
5274.75	0.00372	5278.73	0.00808	5282.69	0.00393	5282.79	0.00333	5282.71	0.00364	5282.67	0.00461	5282.67	0.00313	5282.71	0.00532	5269.84	0.01099	5282.76	0.01225	5282.69	0.00932
5276.97	0.0019	5282.77	0.00716	5286.78	0.00324	5286.71	0.00267	5284.95	0.00257	5286.72	0.00405	5286.67	0.00253	5286.66	0.0065	5273.82	0.00581	5286.64	0.00973	5286.73	0.00779
5278.72	0.00153	5286.73	0.00588	5290.74	0.00241	5290.73	0.00199	5286.71	0.0023	5290.76	0.00329	5290.73	0.00201	5290.69	0.00578	5277.77	0.00749	5290.75	0.00847	5290.75	0.00637
5282.71	0.00271	5290.76	0.00459	5294.7	0.00172	5294.72	0.00155	5290.72	0.00118	5294.72	0.0025	5294.73	0.00143	5294.72	0.00498	5281.77	0.00694	5294.74	0.00918	5292.99	0.00327
5284.92	0.00144	5294.72	0.00327	5298.78	0.00127	5298.77	0.00114	5294.67	-0.00214	5298.75	0.00189	5298.74	0.000834451	5298.76	0.00187	5285.77	0.00578	5298.8	0.01041	5294.76	0.00472
5286.7	0.00258	5298.74	0.00239	5302.79	0.000892504	5302.81	0.000634	5298.74	0.000804704	5302.74	0.00113	5302.78	0.000613816	5302.77	0.00344	5289.77	0.00467	5302.8	0.00777	5298.87	0.00437
5288.93	0.00129	5302.73	0.00144	5306.75	0.000366175	5306.73	0.000218687	5302.91	0.00054862	5306.85	0.000960446	5306.82	0.000423255	5306.8	0.00289	5293.74	0.00401	5306.74	0.00357	5302.8	0.0025
5290.66	0.000623053	5306.72	0.00047944	5310.74	-0.000204837	5310.81	-0.000152198	5306.71	0.000602593	5310.78	5.22447e-05	5310.83	6.95838e-05	5310.81	0.00224	5297.82	0.00347	5310.83	0.00249	5306.81	0.000748758
5294.58	-0.000293388	5310.85	-0.000123295	5314.88	-0.000274958	5314.81	-0.000616552	5310.75	-0.000242359	5314.8	-0.000376748	5314.84	-0.000374221	5314.79	0.00175	5301.7	0.00226	5314.86	0.000198751	5310.8	-0.00124
5298.66	0.00179	5314.72	-0.00143	5318.8	-0.000824212	5318.83	-0.000764491	5314.87	0.000497037	5318.77	-0.000980743	5318.83	-0.000763774	5318.83	0.00128	5305.73	0.00154	5318.83	-0.0028	5314.77	-0.00247
5300.87	0.000381038	5318.81	-0.00178	5322.82	-0.00134	5322.91	-0.000945604	5318.73	0.000158832	5322.83	-0.00133	5322.95	-0.000904547	5322.86	0.00061644	5309.74	0.000867472	5322.84	-0.00584	5318.87	-0.00253
5302.62	0.00129	5322.72	-0.00813	5326.84	-0.00161	5326.85	-0.00135	5322.73	-0.000732861	5326.86	-0.00171	5326.88	-0.00123	5326.91	0.000310235	5313.75	-0.000327166	5326.93	-0.00715	5322.8	-0.0037
5304.84	0.000145872	5326.81	-0.0031	5330.85	-0.00187	5330.83	-0.00153	5326.79	-0.000555264	5329.09	-0.00251	5330.87	-0.00137	5329.09	-0.000585792	5315.96	-0.00155	5329.08	-0.00432	5326.77	-0.0051
5306.56	0.00113	5329	-0.00487	5334.85	-0.00207	5334.98	-0.00148	5330.84	0.000412029	5330.98	-0.00133	5334.91	-0.00167	5330.87	-0.000218518	5315.98	-0.00145	5330.85	-0.0045	5330.8	-0.00491
5308.78	6.46654e-06	5330.76	-0.0038	5338.81	-0.00217	5338.95	-0.00389	5334.75	-0.00126	5334.88	-0.00223	5338.85	-0.00403	5334.84	-0.000619886	5317.79	-0.000608532	5334.87	-0.00294	5334.91	-0.00425
5310.61	0.00114	5334.81	-0.00406	5342.91	-0.00204	5342.84	-0.00183	5338.72	-0.00161	5338.88	-0.00283	5342.9	-0.00188	5338.87	-0.00101	5321.71	-0.00107	5338.83	-0.01014	5338.75	-0.00686
5312.75	-7.71883e-05	5338.76	-0.00447	5346.88	-0.00245	5346.87	-0.00197	5342.8	-0.00211	5342.84	-0.00328	5346.9	-0.002	5342.82	-0.00135	5325.66	-0.00167	5342.82	-0.01134	5342.77	-0.0073
5314.5	0.00082636	5342.71	-0.00437	5350.85	-0.00267	5350.85	-0.00209	5346.73	-0.00312	5346.83	-0.00355	5350.89	-0.00201	5346.82	-0.00176	5329.65	-0.00598	5346.79	-0.00325	5346.87	-0.00708
5316.69	-0.000513797	5346.73	-0.00976	5354.81	-0.00273	5354.92	-0.0019	5350.71	-0.00305	5350.8	-0.00372	5354.97	-0.00183	5350.9	-0.00194	5333.67	-0.00222	5350.84	-0.00463	5350.86	-0.0081
5318.43	0.000488172	5350.74	-0.00424	5358.89	-0.00278	5358.9	-0.00198	5354.73	-0.00169	5354.8	-0.00359	5358.89	-0.00217	5354.84	-0.00234	5337.59	-0.00337	5354.82	-0.00355	5354.81	-0.00805
5320.64	-0.000692491	5354.69	-0.00552	5362.91	-0.00264	5362.89	-0.00205	5358.85	-0.00119	5358.91	-0.00723	5362.9	-0.00425	5358.84	-0.00274	5341.53	-0.0036	5358.86	-0.0023	5358.97	-0.01384
5322.42	0.000374583	5358.82	-0.0037	5366.89	-0.0059	5366.89	-0.00186	5362.77	-0.00132	5362.95	-0.00343	5367.02	-0.0018	5362.86	-0.00281	5345.54	-0.00374	5362.8	-0.00321	5362.84	-0.00765
5324.57	-0.000825275	5362.68	-0.00928	5370.95	-0.0023	5370.91	-0.00403	5366.81	-0.0018	5366.85	-0.00352	5370.88	-0.00198	5366.85	-0.00292	5349.49	-0.0044	5367	-0.00177	5366.87	-0.00696
5326.35	0.000209473	5366.69	-0.00402	5375.02	-0.00194	5374.92	-0.0017	5370.87	-0.00217	5370.85	-0.00329	5374.91	-0.00168	5370.84	-0.00306	5353.45	-0.00387	5370.81	-0.0027	5370.84	-0.00741
5328.49	-0.00101	5370.71	-0.00361	5378.9	-0.00194	5378.89	-0.00387	5374.78	-0.00371	5374.88	-0.003	5378.9	-0.00158	5374.88	-0.00308	5357.44	-0.00352	5374.82	-0.00263	5374.83	-0.00727
5330.23	-6.86429e-05	5374.84	-0.00274	5382.99	-0.00184	5382.94	-0.00141	5378.77	-0.00131	5378.83	-0.00294	5382.93	-0.00152	5378.96	-0.00553	5361.44	-0.00384	5378.81	-0.00377	5378.87	-0.00646
5332.4	-0.00108	5378.64	-0.00344	5386.98	-0.00447	5386.94	-0.00123	5382.8	-0.0017	5382.89	-0.00247	5386.99	-0.00141	5382.92	-0.00312	5365.44	-0.00427	5382.87	-0.00644	5382.92	-0.00532
5334.19	0.000184346	5382.71	-0.00295	5391.04	-0.00136	5390.96	-0.00115	5386.78	-0.00211	5386.82	-0.00222	5390.94	-0.00139	5386.84	-0.0055	5369.34	-0.0048	5386.84	-0.00736	5386.8	-0.00563
5336.32	-0.00104	5386.66	-0.00288	5394.94	-0.00125	5394.94	-0.000927564	5390.74	-0.00212	5390.86	-0.00167	5394.95	-0.0012	5390.81	-0.00535	5373.33	-0.00432	5390.86	-0.00399	5390.78	-0.00517
5338.19	0.000150827	5390.64	-0.00273	5398.95	-0.000715029	5398.94	-0.000575152	5394.77	-0.00187	5394.95	-0.000944401	5398.97	-0.000811932	5394.82	-0.00296	5377.28	-0.00423	5394.97	-0.00207	5394.92	-0.00378
5340.21	-0.00115	5394.63	-0.00234	5402.93	-0.000505437	5403.01	-6.93768e-05	5398.75	-0.00186	5398.87	-0.000931242	5402.95	-0.000545045	5398.83	-0.00277	5381.22	-0.00431	5398.86	-0.000794045	5398.81	-0.00316
5341.99	-5.87507e-05	5398.68	-0.00187	5406.95	-9.47432e-05	5406.96	0.000132748	5402.78	-0.00152	5402.9	-0.000143918	5406.93	-0.000318051	5402.77	-0.00542	5385.29	-0.0039	5402.85	-0.000433006	5402.79	-0.0013
5344.1	-0.00118	5402.72	-0.000723622	5410.92	0.000280823	5410.97	0.000451745	5406.76	-0.000812815	5406.81	0.000184668	5410.93	5.75076e-05	5406.81	-0.00309	5389.27	-0.00368	5406.89	-0.00185	5406.83	0.000194149
5345.89	-0.00169	5406.62	-0.000418276	5414.89	0.000667284	5414.95	0.000704364	5410.75	-0.000728969	5410.79	0.000751182	5414.98	0.000715617	5410.79	-0.003	5393.2	-0.00357	5410.79	-0.00818	5410.79	0.00148
5349.78	-0.00168	5410.54	0.000381111	5418.97	0.00151	5418.91	0.00107	5414.74	-9.24945e-05	5414.8	0.0013	5418.92	0.00103	5414.78	-0.00268	5397.14	-0.00369	5414.79	-0.00885	5414.75	0.00209
5353.74	-0.000117346	5414.61	0.00152	5422.91	0.00193	5422.89	0.0016	5418.7	0.000123955	5416.99	0.000757375	5422.9	0.00158	5418.87	-0.00219	5401.18	-0.0034	5418.81	0.00034892	5418.75	0.0029
5355.79	-0.00128	5418.58	0.00249	5426.88	0.0024	5426.86	0.00221	5422.68	0.000590983	5417.01	0.000384278	5427.01	0.00233	5422.76	-0.00198	5405.07	-0.00261	5422.76	-0.000509243	5422.84	0.00502
5357.56	-0.000324531	5422.52	0.00359	5430.94	0.00328	5430.9	0.00281	5426.61	0.00114	5418.8	0.00137	5430.94	0.00277	5426.73	-0.00168	5409.04	-0.00221	5426.84	0.00115	5426.7	0.00612
5359.69	-0.00114	5426.47	0.00471	5434.85	0.00386	5434.86	0.00137	5430.73	0.00274	5422.85	0.00218	5434.88	0.00338	5430.81	-0.00104	5413.02	-0.00192	5430.77	0.00177	5430.72	0.00838
5361.47	-0.00011227	5430.57	0.00634	5438.81	0.00467	5438.85	0.00419	5434.63	0.00414	5426.7	0.00271	5438.86	0.00219	5434.72	-0.000681998	5416.98	-0.000919707	5434.75	0.00375	5434.74	0.01126
5363.56	-0.00121	5434.43	0.00697	5442.91	0.00588	5442.87	0.005	5438.58	0.00555	5430.72	0.00369	5442.92	0.0053	5438.77	5.69132e-05	5420.96	-0.000493578	5438.65	0.00371	5438.62	0.01368
5365.34	-8.35511e-05	5438.51	0.00896	5447.07	0.00746	5446.97	0.0062	5442.71	0.00691	5434.72	0.00455	5446.88	0.00625	5442.71	0.000676956	5424.89	0.000238815	5442.75	0.00577	5442.69	0.01658
5367.44	-0.00134	5442.5	0.01025	5450.96	0.00639	5450.79	0.00721	5446.62	0.00825	5438.64	0.00521	5450.86	0.00584	5446.71	0.00157	5428.9	0.00178	5446.7	0.01115	5446.61	0.01752
5367.91	-0.00126	5446.36	0.01102	5454.84	0.0105	5454.86	0.00899	5450.6	0.00982	5442.63	0.00611	5454.86	0.00942	5450.63	0.000575249	5432.79	0.00208	5450.65	0.01074	5450.74	0.02067
5368.38	-0.00112	5449.03	0.01139	5457.52	0.01205	5457.54	0.01039	5453.25	0.00969	5445.29	0.00595	5457.53	0.01096	5453.34	0.00313	5435.44	0.00205	5453.34	0.01484	5453.3	0.02132
5368.88	-0.00116	5449.53	0.01185	5458.01	0.01233	5458.03	0.0109	5453.76	0.01	5445.78	0.00567	5458.02	0.01125	5453.85	0.00341	5435.93	0.00247	5453.84	0.01401	5453.8	0.02198
5369.36	-0.00121	5450.02	0.01239	5458.51	0.01286	5458.53	0.01159	5454.26	0.01041	5446.27	0.00615	5458.52	0.01144	5454.35	0.00361	5436.42	0.00254	5454.35	0.01517	5454.31	0.02296
5369.86	-0.00119	5450.52	0.0124	5459.01	0.01324	5459.03	0.01223	5454.76	0.01101	5446.78	0.00666	5459.02	0.01183	5454.84	0.00385	5436.92	0.00222	5454.84	0.01432	5454.81	0.02368
5370.34	-0.00121	5451	0.01244	5459.51	0.01363	5459.52	0.01303	5455.24	0.01158	5447.26	0.00696	5459.51	0.01239	5455.33	0.00403	5437.4	0.00206	5455.33	0.01436	5455.3	0.0232
5370.83	-0.00117	5451.51	0.0127	5460	0.01455	5460.02	0.01358	5455.73	0.01172	5447.75	0.00703	5460	0.01278	5455.84	0.00424	5437.89	0.0023	5455.83	0.0189	5455.8	0.0229
5371.3	-0.00132	5452.02	0.01287	5460.5	0.01506	5460.51	0.01432	5456.24	0.01145	5448.25	0.00701	5460.5	0.01361	5456.33	0.00451	5438.39	0.00263	5456.33	0.01547	5456.3	0.0247
5371.78	-0.00137	5452.52	0.01321	5460.99	0.01586	5461.02	0.01548	5456.75	0.01203	5448.74	0.00708	5461	0.01492	5456.84	0.00488	5438.89	0.00254	5456.84	0.01223	5456.8	0.02526
5372.27	-0.00135	5453.01	0.0134	5461.48	0.01685	5461.5	0.01661	5457.24	0.01279	5449.23	0.00758	5461.49	0.01637	5457.32	0.00523	5439.37	0.00244	5457.32	0.01123	5457.29	0.02637
5372.76	-0.00139	5453.51	0.01372	5461.99	0.01814	5462	0.01783	5457.74	0.0135	5449.73	0.00798	5461.99	0.01735	5457.82	0.00568	5439.89	0.00236	5457.82	0.01378	5457.79	0.02738
5373.24	-0.00144	5454.02	0.01418	5462.48	0.01958	5462.51	0.01951	5458.23	0.01313	5450.24	0.00815	5462.49	0.02004	5458.32	0.00583	5440.38	0.00248	5458.32	0.01265	5458.29	0.02791
5373.71	-0.00144	5454.52	0.01435	5462.99	0.02143	5463	0.02162	5458.74	0.01453	5450.74	0.00766	5462.99	0.02178	5458.82	0.00615	5440.88	0.00293	5458.82	0.01453	5458.78	0.02893
5374.2	-0.00139	5455.01	0.01419	5463.48	0.02392	5463.5	0.02415	5459.23	0.01544	5451.23	0.00779	5463.49	0.02433	5459.31	0.00655	5441.37	0.00314	5459.31	0.01783	5459.28	0.03001
5374.69	-0.00134	5455.51	0.01446	5463.99	0.02761	5464.01	0.02832	5459.72	0.0157	5451.73	0.00804	5464	0.02979	5459.81	0.00705	5441.87	0.00372	5459.81	0.0197	5459.77	0.03093
5375.17	-0.00131	5456.01	0.01466	5464.51	0.03386	5464.52	0.03535	5460.22	0.01619	5452.24	0.0079	5464.51	0.03654	5460.31	0.00772	5442.38	0.00353	5460.31	0.02025	5460.27	0.03129
5375.64	-0.00121	5456.5	0.0155	5464.99	0.04498	5465.02	0.04768	5460.7	0.01705	5452.73	0.00786	5465	0.04989	5460.79	0.00844	5442.86	0.00322	5460.79	0.01973	5460.75	0.03264
5376.12	-0.00108	5457.01	0.01772	5465.49	0.06326	5465.52	0.0665	5461.2	0.01855	5453.23	0.00797	5465.5	0.06923	5461.29	0.00947	5443.36	0.00332	5461.29	0.01922	5461.26	0.03421
5376.61	-0.00126	5457.5	0.01817	5466.01	0.08332	5466.02	0.08769	5461.71	0.01968	5453.73	0.00836	5466.01	0.09207	5461.8	0.01039	5443.38	0.0034	5461.8	0.02128	5461.76	0.03673
5377.1	-0.00123	5457.99	0.01846	5466.5	0.11048	5466.52	0.1177	5462.19	0.02043	5454.22	0.00877	5466.51	0.1239	5462.28	0.01148	5443.84	0.00333	5462.28	0.02322	5462.25	0.03854
5377.57	-0.00102	5458.49	0.02014	5467.01	0.15904	5467.02	0.16667	5462.7	0.02279	5454.73	0.00943	5467.01	0.17068	5462.79	0.01299	5444.35	0.00358	5462.78	0.02607	5462.75	0.04089
5378.06	-0.000950297	5458.99	0.01883	5467.5	0.2372	5467.52	0.23974	5463.2	0.02505	5455.22	0.01013	5467.51	0.23218	5463.29	0.01492	5444.85	0.00383	5463.29	0.02852	5463.26	0.04403
5378.54	-0.00119	5459.48	0.02002	5467.99	0.32713	5468.01	0.31792	5463.7	0.02731	5455.71	0.01061	5468	0.29846	5463.79	0.01839	5445.33	0.00412	5463.79	0.03035	5463.75	0.04898
5379.02	-0.00127	5459.97	0.01959	5468.01	0.33009	5468.52	0.36007	5464.21	0.03329	5456.21	0.01144	5468.5	0.33183	5464.3	0.02458	5445.82	0.00431	5464.3	0.0367	5464.27	0.05722
5379.52	-0.00117	5460.47	0.02899	5468.5	0.38898	5469.03	0.33374	5464.71	0.04366	5456.71	0.01176	5469.01	0.3036	5464.8	0.03516	5446.32	0.00409	5464.8	0.04934	5464.76	0.07324
5380.01	-0.00129	5460.95	0.03395	5468.99	0.36882	5469.52	0.29268	5465.21	0.05943	5457.2	0.01213	5469.51	0.26442	5465.3	0.05145	5446.8	0.00409	5465.29	0.06718	5465.26	0.1042
5380.49	-0.0011	5461.46	0.03178	5469.5	0.3212	5470.02	0.25161	5465.71	0.07961	5457.71	0.01166	5470.01	0.22798	5465.8	0.07174	5447.31	0.00419	5465.8	0.09195	5465.76	0.16309
5380.98	-0.000876908	5461.95	0.03284	5469.99	0.2754	5470.51	0.21501	5466.21	0.10307	5458.18	0.01212	5470.49	0.19613	5466.3	0.09709	5447.79	0.00454	5466.29	0.12624	5466.26	0.26646
5381.48	-0.000987672	5462.45	0.03453	5470.49	0.23187	5471.01	0.18505	5466.72	0.14458	5458.69	0.01303	5470.99	0.17082	5466.81	0.13528	5448.28	0.00481	5466.81	0.20084	5466.77	0.39843
5381.96	-0.00104	5462.96	0.03641	5470.99	0.19735	5471.51	0.16332	5467.22	0.20837	5459.2	0.01397	5471.51	0.1522	5467.31	0.18567	5448.78	0.00506	5467.31	0.3069	5467.26	0.44026
5382.44	-0.000988893	5463.45	0.03993	5471.48	0.17248	5472.01	0.14655	5467.71	0.2909	5459.68	0.01464	5471.98	0.13941	5467.79	0.24394	5449.27	0.00533	5467.8	0.34052	5467.76	0.40148
5382.93	-0.00103	5463.96	0.04188	5471.99	0.15267	5472.5	0.13416	5468.21	0.37561	5460.18	0.01516	5472.49	0.13035	5468.3	0.29374	5449.77	0.00585	5468.3	0.30389	5468.26	0.33046
5383.4	-0.00107	5464.46	0.04605	5472.48	0.13785	5472.98	0.12765	5468.71	0.38482	5460.66	0.01582	5472.96	0.12668	5468.8	0.29133	5450.26	0.00592	5468.8	0.25098	5468.75	0.25112
5383.89	-0.000903108	5464.96	0.05763	5472.97	0.12868	5473.49	0.12752	5469.22	0.3361	5461.16	0.0163	5473.48	0.12872	5469.3	0.25555	5450.76	0.00621	5469.3	0.1887	5469.25	0.18999
5384.37	-0.00106	5465.45	0.07201	5473.46	0.12614	5473.98	0.13334	5469.7	0.28794	5461.66	0.01673	5473.97	0.13731	5469.79	0.22103	5451.25	0.00636	5469.79	0.14447	5469.75	0.15514
5384.85	-0.00113	5465.96	0.09542	5473.98	0.13032	5474.48	0.14436	5470.2	0.24211	5462.15	0.01808	5474.48	0.15298	5470.29	0.18954	5451.76	0.00714	5470.29	0.12375	5470.25	0.13946
5385.35	-0.00112	5466.46	0.1241	5474.46	0.13932	5474.98	0.1599	5470.68	0.2054	5462.65	0.02013	5474.97	0.17288	5470.77	0.16399	5452.25	0.00678	5470.77	0.11361	5470.74	0.13659
5385.81	-0.00102	5466.96	0.18108	5474.97	0.15285	5475.48	0.18087	5471.2	0.17816	5463.15	0.02275	5475.47	0.20122	5471.28	0.14452	5452.75	0.00701	5471.28	0.11317	5471.24	0.14156
5386.3	-0.00101	5467.45	0.27676	5475.46	0.17047	5475.99	0.20847	5471.69	0.15856	5463.65	0.02594	5475.98	0.23532	5471.77	0.13054	5453.23	0.00716	5471.77	0.12167	5471.73	0.15129
5386.78	-0.00107	5467.95	0.41262	5475.97	0.19549	5476.51	0.24426	5472.18	0.14453	5464.16	0.03122	5476.49	0.27761	5471.79	0.13025	5453.73	0.00744	5472.27	0.13551	5472.22	0.16628
5387.25	-0.00103	5468.44	0.50998	5476.47	0.22721	5476.99	0.28761	5472.68	0.13453	5464.64	0.04029	5476.97	0.32274	5472.25	0.12076	5454.23	0.00765	5472.75	0.16173	5472.25	0.16711
5387.73	-0.000936153	5468.95	0.47966	5476.98	0.26706	5477.51	0.3322	5473.17	0.1301	5465.16	0.05539	5477.49	0.37254	5472.75	0.11532	5454.73	0.00815	5473.25	0.19041	5472.73	0.18885
5388.21	-0.000901433	5469.44	0.40239	5477.48	0.31016	5478	0.37723	5473.67	0.13383	5465.65	0.07533	5477.98	0.4175	5473.24	0.11546	5455.22	0.00842	5473.75	0.22385	5473.22	0.21766
5388.69	-0.000943592	5469.94	0.33224	5477.99	0.35575	5478.52	0.42522	5474.18	0.14173	5466.16	0.09986	5478.5	0.46756	5473.75	0.12183	5455.71	0.00907	5474.25	0.26599	5473.72	0.25038
5389.19	-0.000947895	5470.42	0.28112	5478.5	0.40297	5479.01	0.4752	5474.66	0.15337	5466.66	0.1366	5479	0.51961	5474.24	0.13391	5456.2	0.00944	5474.74	0.31037	5474.21	0.27935
5389.66	-0.000960041	5470.93	0.23331	5479.01	0.45535	5479.51	0.52841	5475.17	0.17266	5467.15	0.1929	5479.5	0.57205	5474.74	0.15227	5456.71	0.00976	5475.24	0.36073	5474.72	0.30692
5390.15	-0.00106	5471.42	0.20527	5479.49	0.50817	5480.01	0.57815	5475.66	0.19639	5467.64	0.26797	5479.99	0.62239	5475.24	0.17608	5457.2	0.01007	5475.74	0.40982	5475.21	0.33391
5390.62	-0.000994061	5471.92	0.18099	5480	0.56151	5480.52	0.62998	5476.17	0.23021	5468.15	0.3494	5480.49	0.6765	5475.75	0.20701	5457.7	0.01068	5476.26	0.46707	5475.71	0.36479
5391.12	-0.000996253	5472.41	0.16351	5480.49	0.61087	5481.01	0.67666	5476.68	0.27074	5468.64	0.37116	5481	0.72873	5476.25	0.24449	5458.18	0.01136	5476.75	0.52997	5476.22	0.39963
5391.61	-0.000939858	5472.91	0.15338	5481	0.65949	5481.53	0.73114	5477.19	0.31638	5469.15	0.3293	5481.51	0.78752	5476.76	0.28992	5458.68	0.01194	5477.27	0.59742	5476.73	0.44052
5392.1	-0.000987483	5473.4	0.14807	5481.51	0.71051	5482.01	0.79249	5477.67	0.36198	5469.64	0.28188	5482	0.85046	5477.26	0.33747	5459.17	0.01234	5477.76	0.6658	5477.23	0.48766
5392.57	-0.000823639	5473.9	0.15266	5481.99	0.77133	5482.5	0.86115	5478.17	0.40782	5470.13	0.23951	5482.49	0.91628	5477.75	0.38429	5459.66	0.01282	5478.26	0.73476	5477.72	0.54283
5393.07	-0.000845506	5474.4	0.16113	5482.5	0.84222	5483	0.92813	5478.69	0.46219	5470.62	0.2031	5483	0.98406	5478.26	0.43132	5460.16	0.01357	5478.28	0.73665	5478.23	0.60892
5393.55	-0.000808123	5474.9	0.17363	5482.99	0.91232	5483.5	0.98941	5479.18	0.51135	5471.11	0.17639	5483.49	1.03852	5478.76	0.47933	5460.64	0.01404	5478.28	0.73846	5478.73	0.68189
5394.04	-0.000585192	5475.4	0.18643	5483.5	0.97879	5484.02	1.03783	5479.69	0.56543	5471.62	0.1562	5484	1.08292	5479.27	0.52909	5461.14	0.01508	5478.76	0.80409	5479.24	0.76328
5394.51	-0.000509981	5475.9	0.2065	5483.99	1.03309	5484.5	1.07371	5480.18	0.61705	5472.11	0.14161	5484.49	1.11269	5479.76	0.57953	5461.63	0.01618	5479.27	0.86589	5479.73	0.84452
5395	-0.000534246	5476.41	0.23561	5484.48	1.07439	5484.99	1.09631	5480.67	0.66468	5472.59	0.13165	5484.98	1.13033	5480.25	0.63025	5462.12	0.01739	5479.75	0.92487	5480.22	0.91916
5395.48	-0.000517989	5476.91	0.27138	5484.99	1.102	5485.49	1.1081	5481.18	0.71534	5473.09	0.12752	5485.49	1.13817	5480.76	0.683	5462.63	0.01908	5480.26	0.97999	5480.73	0.98296
5395.96	-0.000456303	5477.41	0.31188	5485.48	1.11613	5486	1.11166	5481.68	0.76982	5473.59	0.13006	5485.99	1.14045	5481.26	0.737	5463.12	0.02131	5480.76	1.02518	5481.22	1.02634
5396.45	-0.000622432	5477.9	0.3541	5485.98	1.12056	5486.49	1.11027	5482.17	0.83484	5474.08	0.13914	5486.49	1.1406	5481.28	0.73892	5463.61	0.02421	5481.26	1.06536	5481.72	1.05647
5396.93	-0.000674629	5478.41	0.40766	5486.5	1.11847	5487	1.10909	5482.67	0.90302	5474.58	0.15316	5486.99	1.14296	5481.76	0.79718	5464.12	0.02901	5481.76	1.09481	5482.23	1.07484
5397.42	-0.000713285	5478.92	0.45608	5486.99	1.11498	5487.5	1.11331	5483.18	0.96353	5475.08	0.17259	5487.49	1.15099	5482.25	0.8614	5464.61	0.03742	5482.25	1.11347	5482.72	1.08281
5397.89	-0.000900511	5479.41	0.50624	5487.49	1.11625	5487.99	1.12615	5483.66	1.01802	5475.57	0.19794	5487.98	1.16566	5482.74	0.9243	5465.11	0.05198	5482.74	1.12156	5483.2	1.08394
5397.91	-0.000868083	5479.91	0.56191	5487.99	1.12706	5488.51	1.14635	5484.17	1.05902	5476.08	0.23194	5488.5	1.18631	5483.25	0.98475	5465.61	0.07249	5483.25	1.12639	5483.71	1.0811
5398.37	-0.00069793	5480.4	0.61126	5488.5	1.14671	5489.01	1.16757	5484.67	1.08757	5476.58	0.27315	5489.01	1.2051	5483.75	1.0315	5466.1	0.09354	5483.75	1.12643	5484.21	1.0766
5398.86	-0.000601421	5480.9	0.65302	5489.01	1.16953	5489.51	1.18524	5485.16	1.10408	5477.08	0.31921	5489.5	1.2193	5484.24	1.06746	5466.6	0.12811	5484.24	1.12057	5484.7	1.07279
5399.32	-0.000644387	5481.42	0.69482	5489.51	1.1903	5490.03	1.19918	5485.66	1.11038	5477.58	0.36803	5490.02	1.22753	5484.75	1.09143	5467.1	0.1905	5484.74	1.1206	5485.2	1.06987
5399.82	-0.000421054	5481.9	0.74519	5490.01	1.2065	5490.52	1.20971	5486.16	1.11102	5478.08	0.41472	5490.52	1.23458	5485.23	1.10392	5467.6	0.2819	5485.23	1.12278	5485.7	1.06925
5400.29	-0.000388134	5482.4	0.80963	5490.51	1.22029	5491.03	1.21858	5486.66	1.10896	5478.59	0.46335	5491.02	1.23597	5485.73	1.10919	5468.08	0.38004	5485.72	1.11858	5486.2	1.07219
5400.77	-0.000230581	5482.89	0.87397	5491.01	1.23304	5491.52	1.22588	5487.15	1.11007	5479.09	0.51486	5491.52	1.23618	5486.23	1.11079	5468.58	0.41543	5486.23	1.11602	5486.69	1.07865
5401.26	-5.21163e-05	5483.4	0.93566	5491.54	1.2448	5492.03	1.22978	5487.66	1.11692	5479.59	0.56878	5492.03	1.23178	5486.74	1.11257	5469.08	0.37126	5486.73	1.1143	5487.2	1.08989
5401.73	-0.00031606	5483.9	0.98966	5492.02	1.25254	5492.53	1.22776	5488.16	1.13186	5480.08	0.62143	5492.52	1.22412	5487.24	1.11739	5469.57	0.31841	5487.24	1.11542	5487.7	1.10494
5402.21	-0.000268276	5484.38	1.02861	5492.53	1.2546	5493.03	1.21897	5488.66	1.15204	5480.57	0.67297	5493.02	1.21098	5487.73	1.12839	5470.06	0.26893	5487.73	1.11432	5488.19	1.12338
5402.71	-0.000372682	5484.88	1.05316	5493.02	1.24871	5493.53	1.20446	5489.17	1.17341	5481.07	0.7247	5493.53	1.19145	5488.23	1.14502	5470.55	0.22604	5488.22	1.11371	5488.7	1.14373
5403.19	-0.000421921	5485.38	1.06514	5493.54	1.23565	5494.04	1.18678	5489.68	1.18845	5481.58	0.78262	5494.04	1.17133	5488.74	1.16522	5471.05	0.19325	5488.74	1.10921	5489.21	1.16469
5403.67	-0.000357905	5485.88	1.06846	5494.04	1.21841	5494.53	1.16921	5490.17	1.20013	5482.07	0.84598	5494.53	1.15352	5489.24	1.18118	5471.55	0.16906	5489.24	1.10939	5489.72	1.18357
5404.15	-0.000354293	5486.38	1.06623	5494.53	1.19986	5495.03	1.15351	5490.68	1.21076	5482.56	0.91245	5495.02	1.13913	5489.74	1.19149	5472.02	0.15039	5489.74	1.10851	5490.21	1.19941
5404.64	-0.00038873	5486.87	1.06852	5495.02	1.18277	5495.53	1.14078	5491.18	1.21604	5483.05	0.97604	5495.52	1.12836	5490.24	1.19625	5472.52	0.13577	5490.24	1.10935	5490.71	1.21144
5405.12	-0.000363183	5487.37	1.06932	5495.52	1.16839	5496.03	1.13105	5491.68	1.22176	5483.55	1.03123	5496.02	1.12052	5490.74	1.19797	5473	0.12745	5490.74	1.10871	5491.21	1.21962
5405.61	-0.000265691	5487.88	1.07125	5496.03	1.15658	5496.53	1.12368	5492.19	1.22162	5484.06	1.07621	5496.53	1.11655	5491.26	1.19762	5473.5	0.1264	5491.26	1.10547	5491.72	1.22404
5406.09	-0.000296726	5488.39	1.08468	5496.54	1.14765	5497.02	1.11818	5492.68	1.21617	5484.55	1.10632	5497.02	1.11422	5491.74	1.19458	5474.01	0.13148	5491.74	1.10118	5492.22	1.22461
5406.57	-0.000314151	5488.89	1.10765	5497.02	1.14023	5497.51	1.11386	5493.17	1.20553	5485.04	1.12353	5497.51	1.11284	5492.25	1.18773	5474.49	0.14151	5492.25	1.0985	5492.71	1.22184
5407.05	-0.000532497	5489.38	1.13149	5497.51	1.1342	5498.01	1.11088	5493.68	1.19074	5485.53	1.13068	5498.01	1.11297	5492.74	1.1759	5474.98	0.15553	5492.74	1.09556	5493.21	1.21579
5407.53	-0.000433507	5489.89	1.14914	5498.01	1.12922	5498.52	1.1096	5494.18	1.17415	5486.03	1.13151	5498.02	1.11202	5493.24	1.15971	5475.48	0.1738	5493.24	1.09464	5493.71	1.20679
5408.02	-0.000278418	5490.38	1.16531	5498.51	1.12568	5499.01	1.10991	5494.68	1.1603	5486.53	1.1297	5498.51	1.11456	5493.75	1.14127	5475.98	0.19842	5493.75	1.09266	5494.21	1.19584
5408.49	-0.000117413	5490.9	1.18107	5499.03	1.12382	5499.52	1.11228	5495.18	1.14689	5487.04	1.13003	5499.02	1.11916	5494.26	1.12252	5476.49	0.23214	5494.25	1.08847	5494.72	1.18359
5408.98	1.5657e-05	5491.4	1.19677	5499.52	1.12432	5500.02	1.11572	5495.67	1.13621	5487.54	1.13688	5499.52	1.12488	5494.75	1.10673	5476.98	0.27199	5494.75	1.08363	5495.2	1.17162
5409.45	1.80349e-05	5491.9	1.20936	5500.02	1.12611	5500.52	1.1205	5496.17	1.12712	5488.03	1.15145	5500.02	1.13015	5495.24	1.09432	5477.48	0.31478	5495.24	1.07858	5495.7	1.16046
5409.93	-4.91748e-05	5492.4	1.21499	5500.52	1.12977	5501.03	1.12641	5496.67	1.12063	5488.54	1.17176	5500.52	1.13643	5495.74	1.08553	5477.98	0.35908	5495.74	1.0743	5496.2	1.15005
5410.41	-0.000102221	5492.89	1.2117	5501.03	1.13511	5501.53	1.13326	5497.17	1.11753	5489.04	1.19129	5501.02	1.14317	5496.24	1.07975	5478.48	0.40708	5496.23	1.06778	5496.7	1.14059
5410.88	-1.44314e-05	5493.39	1.20466	5501.53	1.14186	5502.03	1.14066	5497.66	1.11738	5489.54	1.20658	5501.53	1.15068	5496.73	1.07639	5478.98	0.45876	5496.73	1.06258	5497.19	1.13132
5411.35	0.000126004	5493.9	1.19754	5502.03	1.1498	5502.53	1.14835	5498.15	1.11425	5490.04	1.21693	5502.03	1.15714	5497.23	1.07512	5479.47	0.51223	5497.22	1.05771	5497.68	1.12248
5411.84	0.000178162	5494.4	1.1849	5502.53	1.15854	5503.04	1.15562	5498.65	1.11191	5490.53	1.2238	5502.53	1.16167	5497.71	1.07552	5479.96	0.56417	5497.71	1.04782	5498.18	1.11391
5412.32	3.14852e-05	5494.89	1.17365	5503.03	1.16712	5503.54	1.16175	5499.15	1.11227	5491.04	1.22885	5503.03	1.16579	5498.22	1.07765	5480.45	0.61274	5498.21	1.04364	5498.68	1.10528
5412.8	0.000147264	5495.38	1.15914	5503.54	1.17484	5504.04	1.1659	5499.66	1.11458	5491.55	1.23171	5503.54	1.16974	5498.72	1.08128	5480.95	0.65936	5498.71	1.03715	5499.18	1.09646
5413.28	6.9606e-05	5495.9	1.15194	5504.06	1.18106	5504.56	1.16797	5500.16	1.11942	5492.05	1.23101	5504.06	1.17161	5499.23	1.08634	5481.46	0.71135	5499.22	1.03386	5499.69	1.0879
5413.76	5.30726e-05	5496.39	1.14339	5504.55	1.18454	5505.05	1.16733	5500.66	1.12431	5492.54	1.2248	5504.55	1.17015	5499.73	1.09244	5481.94	0.77231	5499.72	1.02982	5500.19	1.07977
5414.24	0.000118336	5496.88	1.13405	5505.05	1.18494	5505.55	1.16372	5501.17	1.13079	5493.05	1.21339	5505.05	1.16669	5500.23	1.09898	5481.97	0.77383	5500.22	1.02453	5500.69	1.0723
5414.72	0.000186466	5497.38	1.12882	5505.55	1.18253	5506.05	1.15717	5501.67	1.13757	5493.54	1.19766	5505.55	1.1605	5500.73	1.10557	5482.45	0.84167	5500.72	1.02083	5501.19	1.06494
5415.21	0.000404015	5497.86	1.12651	5506.05	1.17682	5506.55	1.14795	5502.18	1.14493	5494.04	1.17982	5506.05	1.1533	5501.24	1.1121	5482.94	0.91139	5501.23	1.0174	5501.69	1.05786
5415.7	0.000523422	5498.37	1.12005	5506.55	1.16787	5507.06	1.13708	5502.68	1.15223	5494.53	1.16272	5506.55	1.14234	5501.74	1.11828	5483.43	0.97581	5501.73	1.0139	5502.2	1.05041
5416.17	0.000394577	5498.88	1.11187	5507.05	1.15668	5507.55	1.12527	5503.18	1.1574	5495.03	1.14936	5507.05	1.12843	5502.25	1.12357	5483.93	1.03	5502.23	1.00184	5502.7	1.04346
5416.66	0.00051889	5499.37	1.11144	5507.54	1.14481	5508.05	1.11304	5503.69	1.16263	5495.53	1.13861	5507.54	1.11545	5502.75	1.12818	5484.41	1.07098	5502.73	0.99747	5503.2	1.03739
5417.14	0.000628953	5499.87	1.11038	5508.05	1.13235	5508.55	1.10148	5504.18	1.16686	5496.03	1.13079	5508.04	1.10179	5503.25	1.13124	5484.92	1.09739	5503.23	0.99017	5503.71	1.03154
5417.63	0.000598182	5500.36	1.11357	5508.54	1.12036	5509.05	1.09022	5504.68	1.16806	5496.52	1.12519	5508.54	1.09013	5503.76	1.13261	5485.4	1.11108	5503.74	0.983	5504.21	1.02558
5418.11	0.000827004	5500.88	1.11639	5509.05	1.10905	5509.54	1.08008	5505.18	1.16611	5497.02	1.12121	5509.04	1.07827	5504.26	1.132	5485.9	1.11459	5504.24	0.97462	5504.71	1.02018
5418.59	0.000723978	5501.38	1.1225	5509.54	1.09862	5510.03	1.07042	5505.68	1.16238	5497.51	1.1187	5509.53	1.0677	5504.76	1.12932	5486.4	1.11145	5504.74	0.97188	5505.19	1.01514
5419.07	0.000691652	5501.87	1.13351	5510.03	1.08872	5510.53	1.06132	5506.19	1.15445	5498.01	1.11759	5510.03	1.05632	5505.25	1.12423	5486.89	1.10661	5505.23	0.96503	5505.71	1.01032
5419.55	0.000873175	5502.39	1.13637	5510.53	1.07953	5511.03	1.05251	5506.69	1.14453	5498.5	1.11827	5510.53	1.04597	5505.76	1.1168	5487.39	1.10643	5505.73	0.9586	5506.21	1.00515
5420.03	0.000790652	5502.89	1.14901	5511.03	1.07052	5511.54	1.04353	5507.19	1.13368	5499.01	1.12008	5511.03	1.03613	5506.26	1.1074	5487.88	1.1157	5506.24	0.95045	5506.71	0.99976
5420.52	0.00101	5503.39	1.15631	5511.54	1.0613	5512.04	1.03417	5507.68	1.12365	5499.51	1.12354	5511.53	1.02643	5506.76	1.09595	5487.9	1.1162	5506.73	0.94433	5507.2	0.99407
5421	0.000985821	5503.88	1.16624	5512.03	1.05148	5512.53	1.02517	5508.16	1.11276	5499.98	1.12803	5512.02	1.01812	5507.25	1.08378	5488.37	1.13381	5507.22	0.94081	5507.68	0.98858
5421.48	0.000939957	5504.38	1.17189	5512.53	1.04164	5513.04	1.01649	5508.66	1.10198	5500.49	1.13358	5512.52	1.00943	5507.74	1.07079	5488.88	1.1565	5507.71	0.93663	5508.18	0.98307
5421.95	0.000817356	5504.88	1.17767	5513.03	1.03195	5513.55	1.00804	5509.16	1.09119	5500.99	1.13993	5513.03	1.0002	5508.24	1.05794	5489.37	1.17679	5508.22	0.93205	5508.69	0.97662
5422.44	0.000870522	5505.37	1.1775	5513.54	1.02281	5514.05	1.0005	5509.66	1.08059	5501.5	1.14677	5513.54	0.99235	5508.75	1.04574	5489.88	1.19301	5508.72	0.93085	5509.18	0.97174
5422.91	0.00112	5505.88	1.17503	5514.05	1.01402	5514.56	0.99359	5509.69	1.07885	5502	1.15379	5514.05	0.9856	5509.24	1.03412	5490.37	1.20682	5509.21	0.93092	5509.68	0.96826
5423.39	0.00127	5506.39	1.16992	5514.55	1.00596	5515.06	0.98767	5510.15	1.06822	5502.5	1.16037	5514.55	0.9819	5509.74	1.02354	5490.88	1.22114	5509.71	0.92718	5510.17	0.96526
5423.87	0.00124	5507.38	1.1532	5515.56	0.99345	5516.08	0.97939	5511.15	1.05172	5503.5	1.1699	5515.54	0.97448	5510.73	1.00401	5491.88	1.24363	5510.71	0.928	5511.17	0.96099
5424.33	0.00133	5508.37	1.1344	5516.57	0.98416	5517.08	0.97414	5512.15	1.03435	5504.5	1.17307	5516.57	0.97039	5511.73	0.98631	5492.86	1.24627	5511.72	0.92979	5512.17	0.95607
5424.82	0.00149	5509.35	1.1129	5517.55	0.97892	5518.06	0.97227	5513.14	1.01791	5505.49	1.16692	5517.56	0.97019	5512.72	0.9703	5493.86	1.22115	5512.69	0.93283	5513.16	0.95151
5425.3	0.00137	5510.34	1.09531	5518.57	0.97651	5519.07	0.9721	5514.16	1.00227	5506.5	1.15047	5518.56	0.97022	5513.75	0.95667	5494.85	1.18655	5513.72	0.93559	5514.19	0.94748
5425.78	0.00158	5511.35	1.08238	5519.58	0.97691	5520.08	0.9734	5515.17	0.98939	5507.48	1.12747	5519.56	0.97075	5514.76	0.94726	5495.83	1.15873	5514.72	0.93485	5515.19	0.94529
5426.27	0.00154	5512.35	1.06742	5520.56	0.97863	5521.07	0.97446	5516.17	0.98198	5508.47	1.10239	5520.56	0.97218	5515.75	0.94147	5496.81	1.14336	5515.73	0.93845	5516.2	0.94661
5426.75	0.00153	5513.34	1.04509	5521.56	0.98042	5522.06	0.97479	5517.18	0.97781	5509.47	1.08085	5521.58	0.97038	5516.76	0.93923	5497.81	1.13075	5516.73	0.94278	5517.2	0.95062
5427.73	0.00202	5514.35	1.0252	5522.55	0.981	5523.05	0.97365	5518.17	0.97527	5510.45	1.06086	5522.54	0.96863	5517.75	0.9392	5498.79	1.12375	5517.73	0.94917	5518.2	0.95543
5428.69	0.00221	5515.35	1.00995	5523.56	0.97982	5524.07	0.9713	5519.17	0.97651	5511.47	1.04232	5523.55	0.96519	5518.76	0.94024	5499.8	1.1236	5518.73	0.95825	5519.19	0.9589
5429.66	0.00233	5516.36	1.0001	5524.54	0.97737	5525.05	0.96819	5520.16	0.97814	5512.44	1.0237	5524.54	0.96086	5519.75	0.94115	5500.77	1.13007	5519.73	0.96738	5520.19	0.96221
5430.62	0.00251	5517.37	0.98997	5525.56	0.97458	5526.07	0.96512	5521.15	0.97834	5513.45	1.00671	5525.56	0.95721	5520.74	0.94112	5501.79	1.14359	5520.73	0.97419	5521.19	0.96728
5431.59	0.0026	5518.36	0.98713	5526.56	0.97139	5527.07	0.96217	5522.14	0.9774	5514.45	0.99302	5526.57	0.95464	5521.74	0.93988	5502.77	1.16082	5521.73	0.97946	5522.19	0.97224
5432.55	0.00262	5518.39	0.98768	5527.57	0.96772	5528.08	0.95933	5523.15	0.97585	5515.46	0.98341	5527.58	0.95281	5522.73	0.9373	5503.79	1.17686	5522.72	0.98525	5523.19	0.97528
5433.52	0.00283	5519.35	0.98869	5528.58	0.9641	5529.09	0.95661	5524.13	0.97283	5516.47	0.97787	5528.58	0.95194	5523.73	0.93418	5504.78	1.18413	5523.71	0.98651	5524.19	0.97768
5434.48	0.00293	5520.33	0.99211	5529.58	0.96043	5530.08	0.95447	5525.13	0.97059	5517.45	0.97557	5529.58	0.95119	5524.72	0.9309	5505.76	1.17912	5524.71	0.99243	5525.17	0.979
5435.43	0.003	5521.34	0.99384	5530.59	0.9574	5531.09	0.95255	5526.15	0.96772	5518.46	0.97541	5530.58	0.95172	5525.73	0.92808	5506.77	1.1623	5525.72	0.99236	5526.19	0.98019
5436.38	0.00323	5522.34	0.9974	5531.59	0.95497	5532.09	0.95195	5527.14	0.96559	5519.45	0.97611	5531.59	0.95229	5526.73	0.92617	5507.75	1.13932	5526.73	0.99799	5527.21	0.98092
5437.35	0.00341	5523.31	0.99937	5532.6	0.95396	5533.09	0.95223	5528.14	0.96332	5520.43	0.97667	5532.58	0.95361	5527.73	0.92549	5508.74	1.11637	5527.74	0.99898	5528.21	0.98143
5438.31	0.00366	5524.31	0.99962	5533.58	0.95418	5534.09	0.95332	5529.15	0.96062	5521.43	0.97684	5533.58	0.95581	5528.74	0.92554	5509.71	1.09635	5528.74	1.00088	5529.19	0.98185
5439.29	0.00388	5525.31	0.99298	5534.6	0.95529	5535.1	0.95518	5530.15	0.95808	5522.42	0.97521	5534.58	0.95762	5529.75	0.92636	5510.72	1.07897	5529.76	1.00015	5530.21	0.98277
5440.25	0.00382	5525.35	0.98938	5535.58	0.95742	5536.09	0.95781	5531.17	0.95655	5523.41	0.97238	5535.58	0.95981	5530.75	0.92764	5511.71	1.06126	5530.75	0.99955	5531.22	0.98336
5441.21	0.00392	5526.32	0.98764	5536.59	0.96059	5537.1	0.96149	5532.16	0.95783	5524.41	0.96931	5536.58	0.96423	5531.75	0.92942	5512.7	1.04222	5531.74	1.005	5532.22	0.98442
5442.2	0.00429	5527.33	0.98475	5537.6	0.96459	5538.09	0.96558	5533.14	0.95617	5525.4	0.9662	5537.6	0.96893	5532.73	0.93145	5513.69	1.02427	5532.74	1.00939	5533.21	0.98545
5443.16	0.00451	5528.33	0.98181	5538.6	0.96877	5539.13	0.97042	5534.15	0.95481	5526.4	0.96299	5538.6	0.97294	5533.74	0.93375	5514.7	1.00767	5533.75	1.01388	5534.21	0.98674
5444.12	0.00472	5529.33	0.97526	5539.62	0.97293	5540.14	0.97531	5535.15	0.95589	5527.41	0.9602	5539.6	0.97873	5534.72	0.93628	5515.7	0.99482	5534.74	1.01545	5535.2	0.98831
5445.09	0.0049	5530.33	0.97214	5539.65	0.97306	5541.15	0.98016	5536.16	0.95873	5528.4	0.95771	5540.61	0.98651	5535.71	0.93938	5516.69	0.9861	5535.73	1.01764	5536.2	0.99023
5446.05	0.00506	5531.33	0.96598	5540.62	0.97713	5542.14	0.98509	5537.15	0.96489	5529.4	0.95623	5541.64	0.99212	5536.72	0.94327	5517.69	0.98103	5536.74	1.01608	5537.21	0.99258
5447.02	0.00534	5532.33	0.96285	5541.64	0.98152	5543.14	0.98986	5538.14	0.96931	5530.41	0.95543	5542.62	0.99813	5537.72	0.94827	5518.68	0.97949	5537.74	1.02048	5538.21	0.99539
5447.98	0.0057	5533.32	0.96498	5542.63	0.98593	5544.17	0.99449	5539.18	0.97404	5531.41	0.95506	5543.64	1.00272	5538.73	0.9541	5519.68	0.98023	5538.76	1.0207	5539.23	0.99852
5448.94	0.00591	5534.32	0.96168	5543.64	0.99045	5545.16	0.99835	5540.18	0.9773	5532.4	0.95536	5544.63	1.00718	5539.75	0.9605	5520.65	0.98169	5539.77	1.02002	5540.23	1.00084
5449.9	0.00635	5535.31	0.96324	5544.64	0.99457	5546.17	1.00122	5541.19	0.98238	5533.39	0.95617	5545.64	1.01111	5540.74	0.96721	5521.64	0.98327	5540.77	1.02081	5541.24	1.00367
5450.85	0.00682	5536.3	0.96375	5545.64	0.99797	5547.15	1.00308	5542.18	0.98701	5534.37	0.95745	5546.63	1.01163	5541.74	0.9741	5522.63	0.98381	5541.76	1.02017	5542.22	1.00689
5451.84	0.00728	5537.31	0.96615	5546.63	1.00057	5548.14	1.0039	5543.19	0.99229	5535.36	0.95946	5547.63	1.01537	5541.78	0.97434	5523.63	0.98287	5542.76	1.02268	5543.23	1.01114
5452.8	0.00825	5538.31	0.97215	5547.64	1.00214	5549.15	1.00473	5544.21	0.99569	5536.37	0.96223	5548.63	1.01491	5542.74	0.98034	5524.6	0.9801	5543.77	1.02558	5544.24	1.01513
5453.77	0.00887	5539.32	0.97029	5548.63	1.00307	5550.16	1.00565	5545.19	0.99946	5537.37	0.96605	5549.63	1.01495	5543.75	0.9863	5525.6	0.97733	5544.78	1.02747	5545.25	1.01898
5454.75	0.00958	5540.31	0.9715	5549.62	1.00385	5551.15	1.00683	5546.19	1.00172	5538.38	0.97073	5550.64	1.0148	5544.74	0.99074	5526.6	0.97422	5545.77	1.02396	5546.24	1.02169
5455.71	0.01065	5541.34	0.97594	5550.63	1.00485	5552.16	1.00847	5547.19	1.0038	5539.37	0.97511	5551.64	1.01562	5545.73	0.9942	5527.6	0.97074	5546.77	1.02665	5547.23	1.02416
5456.68	0.01175	5542.35	0.97917	5551.65	1.00654	5553.19	1.01054	5548.19	1.00381	5539.41	0.97493	5552.66	1.01651	5546.75	0.99635	5528.61	0.96639	5547.77	1.02258	5548.23	1.02758
5457.63	0.01334	5543.32	0.98352	5552.65	1.0087	5554.2	1.01248	5549.18	1.00436	5540.39	0.97998	5553.66	1.01844	5547.72	0.99747	5529.59	0.96243	5548.75	1.02113	5549.23	1.02932
5458.59	0.01527	5544.35	0.9853	5553.66	1.01065	5555.19	1.01454	5550.19	1.00564	5541.38	0.98559	5554.66	1.01987	5548.73	0.99811	5530.6	0.95862	5549.74	1.01962	5550.23	1.03022
5459.57	0.01835	5545.31	0.98694	5554.66	1.01261	5556.19	1.01634	5551.17	1.00706	5542.38	0.99083	5555.65	1.02259	5549.71	0.99854	5531.59	0.95573	5550.74	1.01597	5551.22	1.02997
5460.51	0.02344	5546.33	0.99428	5555.67	1.0143	5557.2	1.01773	5552.2	1.00984	5543.38	0.99599	5556.68	1.02387	5550.72	0.99907	5532.56	0.95395	5551.76	1.01506	5552.24	1.03049
5461.48	0.03385	5547.31	0.99879	5556.67	1.01569	5558.19	1.01927	5553.19	1.01154	5544.38	1.00104	5557.66	1.02396	5551.73	0.99991	5533.55	0.95391	5552.77	1.01155	5553.24	1.03008
5462.43	0.06549	5548.3	0.99919	5557.68	1.01701	5559.19	1.02057	5554.22	1.01385	5545.38	1.00461	5558.67	1.02547	5552.75	1.00135	5534.55	0.9552	5553.78	1.00983	5554.26	1.03009
5463.41	0.18278	5549.31	0.99999	5557.71	1.01688	5560.2	1.02233	5555.21	1.01439	5546.37	1.00676	5559.67	1.02483	5553.76	1.00296	5535.54	0.95712	5554.77	1.0022	5555.25	1.02869
5464.38	0.27877	5550.31	1.00497	5558.68	1.01822	5561.19	1.024	5556.22	1.0165	5547.36	1.00859	5560.68	1.02544	5554.76	1.00455	5536.53	0.96032	5555.77	0.99742	5556.26	1.02793
5465.35	0.27208	5551.3	1.00158	5559.66	1.01967	5562.19	1.02572	5557.21	1.01743	5548.35	1.00974	5561.67	1.02664	5555.75	1.00595	5537.51	0.96338	5556.79	0.994	5557.25	1.02651
5466.32	0.30438	5552.3	1.00247	5560.65	1.02141	5563.19	1.02749	5558.2	1.01737	5549.35	1.01021	5562.66	1.02781	5556.76	1.0071	5538.52	0.96763	5557.78	0.99589	5558.24	1.02449
5467.29	0.35711	5553.31	1.00376	5561.66	1.0238	5564.2	1.02938	5559.22	1.01961	5550.35	1.01043	5563.67	1.02838	5557.76	1.00823	5539.53	0.97118	5558.77	0.99038	5559.26	1.0217
5468.26	0.40631	5554.33	1.0125	5562.66	1.02634	5565.21	1.03103	5560.21	1.02035	5551.35	1.01121	5564.68	1.02901	5558.76	1.0093	5540.52	0.97466	5559.76	0.99375	5560.24	1.01939
5469.23	0.43506	5555.31	1.01588	5563.65	1.02821	5566.21	1.03241	5561.2	1.02156	5552.36	1.01249	5565.68	1.0297	5559.75	1.0101	5541.52	0.97814	5560.75	0.98749	5561.23	1.01636
5470.18	0.44914	5556.31	1.01411	5564.67	1.03045	5567.23	1.03387	5562.21	1.02141	5553.36	1.01395	5566.69	1.0307	5560.74	1.01114	5542.51	0.98215	5561.74	0.98207	5562.23	1.0136
5471.15	0.47094	5557.31	1.01608	5565.68	1.03244	5568.22	1.03548	5563.21	1.02293	5554.38	1.0156	5567.71	1.03252	5561.76	1.01223	5543.51	0.98643	5562.76	0.97815	5563.25	1.01156
5472.09	0.54248	5558.31	1.01207	5566.69	1.03445	5569.23	1.03694	5564.22	1.0239	5555.36	1.01699	5568.7	1.03468	5562.74	1.01315	5544.5	0.99091	5563.76	0.97613	5564.25	1.00864
5473.05	0.59772	5559.31	1.00963	5567.69	1.03609	5570.22	1.03775	5565.22	1.02763	5556.37	1.01844	5569.72	1.03486	5563.74	1.01373	5545.49	0.99458	5564.77	0.97745	5565.25	1.00587
5474.02	0.68131	5560.3	1.01319	5568.67	1.03781	5571.22	1.03799	5566.22	1.02904	5557.36	1.0199	5570.7	1.03549	5564.75	1.01449	5546.48	0.99739	5565.77	0.97681	5566.27	1.00328
5474.98	0.72606	5561.29	1.01804	5569.68	1.03913	5572.24	1.03781	5567.25	1.02962	5558.34	1.02128	5571.68	1.03487	5565.75	1.0153	5547.45	0.99958	5566.78	0.97475	5567.27	1.0006
5475.95	0.77945	5562.28	1.01763	5570.68	1.03988	5573.21	1.03696	5568.23	1.03118	5559.36	1.02311	5572.68	1.0324	5566.76	1.01618	5548.44	1.00083	5567.77	0.97364	5568.26	0.99845
5476.93	0.83228	5563.28	1.01876	5571.68	1.03999	5574.2	1.03603	5569.22	1.03286	5560.34	1.02358	5573.67	1.03085	5567.77	1.0173	5549.44	1.00199	5568.77	0.97146	5569.27	0.99674
5477.91	0.87977	5564.29	1.01884	5572.67	1.03951	5575.2	1.03482	5570.23	1.0331	5561.33	1.02421	5574.69	1.02832	5568.75	1.01827	5550.43	1.00313	5569.79	0.96927	5570.26	0.99503
5478.88	0.92614	5565.29	1.02173	5573.66	1.03849	5576.21	1.03378	5571.22	1.03344	5562.33	1.02534	5575.68	1.02711	5569.77	1.01906	5551.43	1.0049	5570.77	0.96683	5571.26	0.99351
5479.84	0.96749	5566.28	1.02252	5574.67	1.03746	5577.21	1.03271	5572.23	1.03408	5563.32	1.02634	5576.68	1.0273	5570.76	1.01933	5552.43	1.0067	5571.77	0.96734	5572.25	0.99208
5480.8	1.00386	5567.3	1.02706	5575.65	1.03608	5578.23	1.03215	5573.21	1.03366	5564.33	1.02801	5577.69	1.02702	5571.75	1.01927	5553.44	1.00868	5572.77	0.97165	5573.25	0.9911
5481.77	1.03808	5568.29	1.02781	5576.66	1.03536	5579.22	1.03167	5574.21	1.03174	5565.34	1.02879	5578.69	1.02477	5572.74	1.01856	5554.44	1.01044	5573.75	0.96966	5574.25	0.98966
5482.72	1.05368	5569.29	1.02594	5577.66	1.03449	5580.22	1.03141	5575.19	1.02845	5566.33	1.02971	5579.7	1.02444	5573.72	1.01745	5555.41	1.01215	5574.75	0.96786	5575.22	0.98811
5483.69	1.03586	5570.3	1.02862	5578.67	1.03426	5581.22	1.03081	5576.19	1.02808	5567.32	1.03011	5580.69	1.02453	5574.72	1.01617	5556.41	1.01357	5575.74	0.97067	5576.22	0.9871
5484.65	0.98434	5571.27	1.02549	5579.68	1.03404	5582.23	1.02971	5577.2	1.02891	5568.32	1.03111	5581.69	1.0253	5575.72	1.01477	5557.4	1.01478	5576.74	0.97329	5577.24	0.986
5485.62	0.95562	5572.28	1.03051	5580.67	1.03373	5583.23	1.02815	5578.2	1.02866	5569.34	1.03227	5582.7	1.02351	5576.73	1.01378	5558.39	1.01618	5577.75	0.97661	5578.25	0.98567
5486.59	0.92515	5573.26	1.03309	5581.65	1.03306	5584.21	1.02603	5579.2	1.0279	5570.32	1.03281	5583.67	1.02172	5577.72	1.01288	5559.39	1.01767	5578.75	0.97171	5579.25	0.98525
5487.56	0.92189	5574.26	1.03181	5582.67	1.03172	5585.21	1.02299	5580.2	1.02793	5571.31	1.03289	5584.68	1.01985	5578.74	1.01236	5560.36	1.01943	5579.76	0.97198	5580.24	0.98514
5488.53	0.93031	5575.24	1.03153	5583.68	1.0296	5586.21	1.01974	5581.2	1.02774	5572.3	1.03184	5585.69	1.01682	5579.74	1.01197	5561.35	1.02184	5580.77	0.97331	5581.24	0.98529
5489.5	0.94963	5576.23	1.03129	5584.65	1.0268	5587.2	1.01645	5582.22	1.02625	5573.27	1.03133	5586.65	1.01292	5580.72	1.01164	5562.33	1.02496	5581.75	0.97526	5581.27	0.98617
5490.47	0.97611	5577.25	1.03113	5585.64	1.02358	5588.19	1.01274	5583.19	1.02392	5574.27	1.0304	5587.66	1.01073	5581.72	1.0112	5563.33	1.02775	5582.76	0.97773	5582.26	0.98737
5491.45	0.98758	5578.27	1.02998	5586.64	1.01995	5589.19	1.00912	5584.19	1.02224	5575.27	1.02894	5588.66	1.00719	5582.72	1.01025	5564.34	1.02949	5583.76	0.97683	5583.25	0.98735
5492.42	0.99283	5579.24	1.02896	5586.67	1.01974	5590.2	1.00564	5585.19	1.02098	5576.26	1.02779	5589.67	1.00633	5583.71	1.00921	5565.34	1.03097	5584.75	0.97886	5584.23	0.98577
5493.37	0.98745	5580.25	1.03068	5587.65	1.01582	5591.22	1.00253	5586.17	1.01764	5577.27	1.0267	5590.67	1.003	5584.71	1.00776	5566.34	1.03252	5585.73	0.97917	5585.24	0.98511
5494.35	0.97838	5581.24	1.02858	5588.64	1.01161	5592.2	0.99947	5587.16	1.01292	5578.26	1.02622	5591.67	0.99907	5585.71	1.00581	5567.34	1.03429	5586.72	0.98351	5586.22	0.98553
5495.31	0.97196	5582.23	1.02629	5589.63	1.00736	5593.2	0.99707	5588.15	1.00975	5579.25	1.02577	5592.69	0.99661	5586.69	1.00366	5568.31	1.03574	5587.71	0.98528	5587.21	0.98685
5496.26	0.97326	5583.23	1.02718	5590.64	1.00363	5594.21	0.99515	5589.16	1.00735	5580.26	1.02565	5593.68	0.99417	5587.7	1.00115	5569.32	1.03735	5588.71	0.98371	5588.2	0.98691
5497.23	0.98243	5584.21	1.02624	5591.65	1.00027	5595.22	0.99413	5590.15	1.00525	5581.24	1.02504	5594.67	0.99318	5588.67	0.99832	5570.31	1.03894	5589.72	0.98631	5589.19	0.98555
5498.2	0.99551	5585.23	1.02483	5592.68	0.99714	5596.22	0.9932	5591.16	1.00281	5582.26	1.02391	5595.68	0.99172	5588.71	0.99828	5571.29	1.03929	5590.73	0.99176	5590.23	0.984
5499.15	1.00757	5586.2	1.02018	5593.66	0.99487	5597.21	0.99313	5592.18	1.00199	5583.25	1.02217	5596.67	0.99027	5589.67	0.99575	5572.28	1.03844	5591.74	0.99291	5591.22	0.98257
5500.13	1.01776	5587.18	1.01906	5594.65	0.99329	5598.2	0.99286	5593.16	0.99905	5584.22	1.02062	5597.66	0.98954	5590.67	0.99303	5573.26	1.03792	5592.73	0.99235	5592.22	0.98344
5501.1	1.02827	5588.18	1.01597	5595.66	0.99205	5599.18	0.99271	5594.15	0.99685	5585.21	1.01787	5598.65	0.98941	5591.67	0.99072	5574.25	1.03698	5593.72	0.99567	5593.22	0.98424
5502.07	1.03408	5589.17	1.01066	5596.66	0.99142	5600.21	0.99252	5595.17	0.99427	5586.2	1.01466	5599.66	0.98836	5592.7	0.98854	5575.24	1.0357	5594.73	0.99724	5594.22	0.98464
5503.04	1.03885	5590.18	1.01027	5597.66	0.99107	5601.21	0.99219	5596.16	0.99406	5587.19	1.01154	5600.66	0.9898	5593.68	0.98656	5576.23	1.03475	5595.73	1.0024	5595.21	0.98392
5504.01	1.04198	5591.19	1.00109	5598.65	0.99093	5602.2	0.99177	5597.15	0.9954	5588.18	1.00856	5601.66	0.98897	5594.67	0.98518	5577.23	1.03385	5596.71	1.0071	5596.2	0.98306
5504.98	1.04525	5592.18	0.99708	5599.63	0.99092	5603.22	0.99155	5598.16	0.99359	5589.16	1.00589	5602.67	0.98846	5595.67	0.98411	5578.22	1.03353	5597.71	1.01061	5597.2	0.98385
5505.94	1.0506	5593.17	0.99687	5600.64	0.99057	5604.22	0.99104	5599.13	0.99234	5590.17	1.0036	5603.68	0.98887	5596.67	0.98355	5579.22	1.0336	5598.71	1.01108	5598.2	0.98409
5506.89	1.05815	5594.16	0.99592	5601.63	0.99023	5605.22	0.9906	5600.14	0.99288	5591.16	1.00083	5604.69	0.98775	5597.66	0.98325	5580.2	1.03335	5599.7	1.01159	5599.18	0.98554
5507.85	1.06674	5595.17	0.99269	5602.64	0.98963	5606.22	0.99015	5601.12	0.99199	5592.17	0.99856	5605.69	0.98863	5598.65	0.98294	5581.2	1.03236	5600.7	1.01438	5600.19	0.98664
5508.83	1.07361	5596.17	0.99222	5603.65	0.98894	5607.22	0.98948	5602.12	0.99269	5593.16	0.99641	5606.7	0.98777	5599.63	0.98277	5582.19	1.03125	5601.69	1.01775	5601.19	0.98786
5509.78	1.07686	5597.15	0.99501	5604.65	0.98829	5608.24	0.98924	5603.15	0.99402	5594.16	0.9946	5607.7	0.98669	5600.64	0.9825	5583.18	1.02971	5602.71	1.02113	5602.18	0.9894
5510.73	1.07671	5598.15	0.99176	5605.68	0.98782	5609.23	0.98889	5604.14	0.99308	5595.16	0.99296	5608.7	0.98526	5601.64	0.98243	5584.16	1.0271	5603.72	1.02023	5603.2	0.99142
5511.69	1.0741	5599.13	1.00022	5606.66	0.98696	5610.22	0.98874	5605.14	0.99173	5596.16	0.99176	5609.69	0.98575	5602.64	0.98234	5585.16	1.02426	5604.72	1.01702	5604.21	0.99157
5512.65	1.06996	5600.12	0.9955	5607.67	0.98613	5611.22	0.98888	5606.15	0.99062	5597.14	0.99101	5610.7	0.98679	5603.65	0.98231	5586.13	1.02111	5605.72	1.01809	5605.21	0.99207
5513.63	1.06552	5601.12	0.99184	5608.67	0.98513	5612.22	0.98963	5607.16	0.9903	5598.13	0.99035	5611.7	0.98573	5604.65	0.98219	5587.12	1.01728	5606.73	1.01825	5606.2	0.99286
5514.6	1.06126	5602.12	0.99645	5609.67	0.98467	5613.23	0.99063	5608.16	0.99031	5599.11	0.99026	5612.69	0.98735	5605.67	0.98215	5588.1	1.01285	5607.73	1.02167	5607.2	0.99344
5515.57	1.0573	5603.15	0.99212	5610.67	0.98474	5614.23	0.99191	5609.17	0.98992	5600.12	0.99019	5613.69	0.98943	5606.67	0.98212	5589.11	1.0086	5608.73	1.02225	5608.22	0.99547
5516.55	1.05036	5604.14	0.99608	5611.66	0.98506	5615.24	0.99327	5610.15	0.9893	5601.12	0.98975	5614.71	0.9898	5607.67	0.98222	5590.11	1.00484	5609.72	1.02408	5609.22	0.99688
5517.51	1.04544	5605.82	0.99488	5613.35	0.98677	5617.08	0.99608	5611.83	0.99093	5602.85	0.9879	5616.42	0.99193	5609.37	0.98238	5591.82	0.99884	5611.38	1.02831	5611.2	1.00051
5518.48	1.03663	5607.82	0.98731	5615.31	0.98983	5617.27	0.99682	5613.83	0.99361	5604.79	0.98708	5618.4	0.99618	5611.39	0.98337	5593.79	0.99443	5611.75	1.02866	5613.15	1.00221
5519.44	1.02637	5609.83	0.98129	5617.35	0.99375	5618.95	0.99993	5615.85	0.99544	5606.87	0.98671	5620.4	0.99807	5613.34	0.98484	5595.87	0.99068	5613.43	1.02759	5615.17	1.00578
5520.4	1.01141	5611.79	0.98293	5619.36	0.99789	5621.09	1.00376	5617.85	1.00005	5608.86	0.98641	5622.46	1.00362	5615.37	0.98683	5597.75	0.99034	5615.49	1.02907	5617.19	1.00873
5521.37	0.99992	5613.9	0.98671	5621.43	1.0019	5622.99	1.00636	5619.86	1.00326	5610.78	0.98661	5624.4	1.00554	5617.37	0.98954	5599.8	0.99043	5617.44	1.02935	5619.2	1.01186
5522.34	0.9919	5615.81	0.99203	5623.5	1.00501	5624.93	1.00845	5621.84	1.00597	5612.82	0.98739	5626.53	1.00789	5619.35	0.99295	5601.68	0.98932	5619.39	1.02823	5621.22	1.01385
5523.3	0.98228	5617.81	0.99812	5625.38	1.0066	5626.93	1.00952	5623.93	1.00917	5614.81	0.98927	5628.44	1.00959	5621.4	0.99691	5603.72	0.9881	5621.45	1.02711	5622.97	1.01125
5524.96	0.97462	5619.82	1.00466	5627.34	1.00735	5628.95	1.01001	5625.84	1.01122	5616.91	0.99299	5630.4	1.00897	5623.36	1.00083	5605.68	0.98672	5623.4	1.02387	5624.92	1.01391
5526.9	0.96022	5621.78	1.00727	5629.35	1.00702	5630.96	1.0099	5627.84	1.01193	5618.84	0.99601	5632.46	1.00783	5625.35	1.00434	5607.77	0.98518	5625.39	1.02166	5627.14	1.01717
5528.83	0.94949	5623.82	1.0044	5631.39	1.00689	5633.07	1.00962	5629.83	1.01205	5620.81	0.99998	5634.5	1.0058	5627.28	1.00672	5609.68	0.98487	5627.38	1.01929	5629.18	1.01861
5530.8	0.94652	5625.77	1.00776	5633.41	1.00717	5635.03	1.00875	5630.2	1.01181	5622.82	1.00379	5636.49	1.0058	5629.34	1.00841	5611.63	0.985	5629.49	1.01955	5631.17	1.01949
5532.78	0.95559	5627.81	1.01157	5635.57	1.00664	5636.92	1.00774	5631.95	1.01051	5624.93	1.00593	5638.39	1.00531	5631.44	1.00917	5613.73	0.98751	5631.41	1.01465	5633.17	1.02102
5534.66	0.97414	5629.81	1.00761	5637.33	1.00564	5638.94	1.00617	5633.88	1.00895	5625.1	1.00611	5640.45	1.00541	5633.37	1.00873	5615.62	0.99044	5633.43	1.01325	5635.18	1.02112
5536.58	1.00051	5631.8	1.00516	5639.38	1.00468	5640.9	1.00539	5635.82	1.00749	5626.77	1.00766	5642.4	1.00232	5635.35	1.00799	5617.59	0.99466	5635.38	1.01056	5637.18	1.02007
5538.52	1.02722	5633.73	1.00623	5641.39	1.0035	5642.97	1.00308	5637.81	1.00641	5628.79	1.00891	5644.45	0.99936	5637.32	1.00696	5619.61	0.99799	5637.39	1.00572	5639.14	1.01948
5540.48	1.0372	5635.75	1.00325	5643.34	1.00096	5645.05	1.00115	5639.93	1.00481	5630.75	1.00941	5646.47	0.99811	5639.36	1.00604	5621.61	1.00166	5639.39	1.00229	5641.13	1.01935
5542.55	1.02727	5637.73	1.00633	5645.35	0.99867	5647	0.99859	5641.82	1.00308	5632.75	1.00898	5648.47	0.99687	5641.34	1.00509	5623.53	1.0031	5641.31	0.99939	5642.86	1.01615
5544.38	1.00807	5639.72	1.00458	5647.42	0.99621	5648.96	0.99634	5643.96	1.00169	5634.76	1.00815	5650.46	0.99606	5643.34	1.00339	5625.59	1.00511	5643.4	0.99752	5644.84	1.01408
5546.34	0.97044	5641.67	1.00252	5649.45	0.99378	5650.96	0.9946	5645.86	0.99944	5636.76	1.00579	5652.51	0.99508	5645.32	1.00203	5627.46	1.00496	5645.37	0.9958	5647.15	1.01385
5548.34	0.96382	5643.7	1.00277	5651.32	0.99165	5653.04	0.99406	5647.81	0.99832	5638.71	1.00548	5654.41	0.99386	5647.39	1.00028	5629.52	1.00477	5647.35	0.99406	5649.1	1.01344
5550.21	0.94495	5645.73	0.99814	5653.33	0.99083	5655	0.99417	5649.84	0.99673	5640.72	1.00447	5656.46	0.995	5649.32	0.99966	5631.5	1.00518	5649.32	0.99265	5651.11	1.0118
5552.18	0.93746	5647.75	0.99342	5655.29	0.99138	5656.94	0.99455	5651.87	0.99485	5642.67	1.00238	5658.45	0.99444	5651.3	0.99898	5633.48	1.0053	5651.46	0.9926	5652.82	1.00867
5554.11	0.96103	5649.81	0.99706	5657.42	0.99253	5658.99	0.99523	5653.78	0.99349	5644.66	1.00036	5660.49	0.99498	5653.37	0.99893	5635.52	1.00532	5653.31	0.99103	5653.15	1.00934
5556.04	0.97692	5651.66	0.98632	5659.29	0.9931	5661.09	0.99591	5655.81	0.9935	5646.66	0.99876	5662.4	0.9952	5655.26	0.99882	5637.44	1.00487	5655.35	0.98936	5654.8	1.00653
5558.07	1.03539	5653.76	0.98911	5661.36	0.99448	5662.97	0.99626	5657.89	0.99381	5648.68	0.99702	5664.51	0.99539	5657.25	0.99904	5639.41	1.00427	5657.34	0.99032	5656.86	1.00507
5559.93	1.05151	5655.72	0.98958	5663.35	0.99535	5664.95	0.99707	5659.75	0.99304	5650.75	0.9961	5666.41	0.99526	5659.3	0.99917	5641.48	1.00344	5659.31	0.99051	5658.81	1.00303
5561.91	1.08511	5657.69	0.98815	5665.33	0.99651	5666.95	0.99745	5661.8	0.99328	5652.65	0.9949	5668.42	0.99529	5661.33	0.99912	5643.37	1.00082	5661.29	0.99037	5660.81	1.00095
5563.8	1.11051	5659.75	0.99278	5667.29	0.9977	5668.97	0.99899	5663.81	0.99314	5654.72	0.99559	5670.51	0.99806	5663.27	0.9989	5645.4	0.99939	5663.39	0.99095	5663.08	1.00068
5565.69	1.12174	5661.68	0.99957	5669.41	0.99945	5670.96	1.00018	5665.72	0.99349	5656.66	0.99551	5672.42	0.99898	5665.24	0.99854	5647.34	0.99635	5665.26	0.98957	5665.05	0.99811
5567.67	1.11655	5663.66	1.0009	5671.37	1.00096	5672.95	1.00143	5667.72	0.99414	5658.62	0.9956	5674.44	0.99979	5667.2	0.99945	5649.43	0.99357	5667.3	0.98964	5667.02	0.99687
5569.59	1.09697	5665.65	1.0009	5673.3	1.0017	5674.96	1.00228	5669.72	0.99537	5660.61	0.99547	5676.39	0.99973	5669.24	1.00038	5651.35	0.99205	5669.26	0.99042	5669.03	0.99532
5571.55	1.06942	5667.65	0.99659	5675.34	1.00316	5677	1.00263	5671.79	0.99674	5662.66	0.99575	5678.37	0.99868	5671.27	1.00153	5653.36	0.99136	5671.4	0.99094	5671.06	0.99222
5573.45	1.03861	5669.63	0.99645	5677.29	1.00324	5678.9	1.00208	5673.75	0.99799	5664.53	0.99563	5680.37	0.99867	5673.24	1.00261	5655.36	0.99141	5673.24	0.99064	5673.02	0.99065
5575.36	1.01011	5671.63	1.00399	5679.3	1.00292	5680.97	1.00156	5675.77	0.99885	5666.48	0.99614	5682.4	0.99891	5675.32	1.00358	5657.22	0.99103	5675.37	0.99218	5675.03	0.98968
5577.36	0.9776	5673.56	1.00193	5681.32	1.00181	5682.94	1.00071	5677.73	0.99865	5668.53	0.99658	5684.41	0.9983	5677.22	1.0039	5659.27	0.99225	5677.21	0.99188	5677.01	0.98702
5579.21	0.97534	5675.65	0.99991	5683.26	1.00058	5685.17	1.00005	5679.84	0.99861	5670.54	0.99811	5686.5	0.99782	5679.25	1.00408	5661.2	0.9934	5679.26	0.99255	5678.92	0.98704
5581.2	0.96957	5677.6	0.99799	5685.24	0.9993	5686.94	0.99866	5681.73	0.99769	5672.48	0.99921	5688.45	0.99747	5681.14	1.00374	5663.22	0.99479	5681.19	0.99236	5680.99	0.98663
5583.2	0.97286	5679.58	0.99461	5687.31	0.99828	5688.89	0.99767	5683.71	0.99645	5674.49	1.00012	5690.44	0.99587	5683.19	1.00374	5665.15	0.99596	5683.35	0.99297	5682.99	0.986
5585	0.97691	5681.68	0.9993	5689.35	0.99717	5690.9	0.99654	5685.75	0.99671	5676.58	1.00058	5692.42	0.99734	5685.13	1.00342	5667.15	0.99756	5685.17	0.99263	5684.97	0.98538
5586.96	0.98083	5681.85	1.00154	5691.22	0.99612	5692.94	0.99579	5687.71	0.99597	5678.43	1.00001	5694.36	0.99702	5687.18	1.00295	5669.24	0.99972	5687.24	0.9935	5686.96	0.98533
5588.88	0.97627	5683.58	0.99985	5693.28	0.99503	5694.88	0.9945	5689.77	0.99534	5680.41	0.99943	5696.48	0.99426	5689.13	1.00274	5669.41	0.99952	5689.34	0.99429	5688.98	0.98571
5590.81	0.97603	5685.52	0.99988	5695.23	0.99389	5696.87	0.99408	5691.66	0.99449	5682.43	0.9995	5698.4	0.9942	5691.16	1.00234	5671.12	1.00045	5691.17	0.99358	5690.96	0.98605
5592.74	0.96923	5687.66	0.99694	5697.32	0.99345	5698.93	0.99355	5693.64	0.99437	5684.39	0.99855	5698.7	0.99441	5693.27	1.00152	5673.06	1.00175	5693.17	0.99431	5692.91	0.98655
5594.69	0.95777	5689.55	0.99525	5699.25	0.99279	5700.94	0.99318	5695.7	0.99337	5686.41	0.99815	5700.48	0.99483	5695.23	1.00083	5675.16	1.00293	5695.16	0.99494	5694.92	0.9875
5596.59	0.95851	5691.47	0.99782	5701.24	0.99202	5703.04	0.99317	5697.69	0.9932	5688.46	0.99756	5702.42	0.99477	5697.13	1.00054	5677.05	1.00263	5697.22	0.99584	5696.9	0.98692
5598.5	0.95872	5693.52	0.99432	5703.27	0.99249	5704.88	0.99245	5699.64	0.99261	5690.33	0.99657	5704.39	0.99448	5699.08	1.00009	5678.98	1.00307	5699.16	0.99563	5698.94	0.98961
5600.45	0.96197	5695.48	0.99006	5705.34	0.99219	5706.93	0.99188	5701.67	0.99245	5692.38	0.99558	5706.41	0.9934	5701.21	1.00021	5680.99	1.00144	5701.2	0.99636	5700.91	0.99095
5602.38	0.96646	5697.44	0.99104	5707.25	0.99127	5708.87	0.99101	5703.72	0.99224	5694.33	0.99393	5708.46	0.99287	5703.12	0.99983	5683.05	1.00139	5703.17	0.99748	5702.66	0.99072
5604.34	0.97135	5699.47	0.98653	5709.26	0.99059	5711.01	0.99052	5705.61	0.99149	5696.4	0.99369	5710.4	0.9922	5705.1	0.99936	5684.98	1.00002	5705.16	0.99812	5704.64	0.99296
5606.25	0.98052	5701.48	0.98564	5711.26	0.99015	5712.92	0.98974	5707.6	0.99096	5698.31	0.99304	5712.4	0.99136	5707.11	0.99876	5686.93	0.99842	5707.15	0.99862	5706.65	0.99351
5608.21	0.98656	5703.41	0.99117	5713.34	0.98981	5714.86	0.98889	5709.63	0.9905	5700.24	0.99236	5714.53	0.99107	5709.22	0.99861	5688.92	0.99624	5709.13	0.99936	5708.63	0.99406
5610.11	0.99588	5705.4	0.99336	5715.23	0.98856	5716.91	0.98817	5711.78	0.98966	5702.26	0.99234	5716.43	0.99028	5711.11	0.99786	5690.89	0.9951	5709.44	0.99993	5710.66	0.99539
5612.08	1.00475	5707.38	0.99389	5717.21	0.98775	5718.85	0.98733	5713.71	0.9891	5704.27	0.99243	5718.43	0.98934	5713.13	0.9976	5692.84	0.99495	5711.18	1.00044	5712.69	0.99741
5614.05	1.00893	5709.4	0.99432	5719.25	0.98733	5720.9	0.98692	5715.64	0.98903	5706.27	0.99187	5720.45	0.98864	5715.07	0.99702	5694.95	0.99464	5713.25	1.00141	5714.88	0.99859
5615.91	1.01661	5711.53	0.99205	5721.3	0.98702	5722.9	0.98617	5717.63	0.98848	5708.26	0.99049	5722.38	0.98743	5717.11	0.9966	5696.84	0.99364	5715.13	1.00125	5716.85	0.99981
5617.89	1.02223	5713.36	0.98871	5723.2	0.98657	5724.89	0.98641	5719.68	0.98774	5710.22	0.99029	5724.36	0.98852	5719.1	0.99604	5698.82	0.99318	5717.11	1.00194	5718.82	1.0008
5619.86	1.03378	5715.38	0.98989	5725.19	0.98656	5726.94	0.98662	5721.51	0.98699	5712.23	0.98981	5726.46	0.98854	5720.99	0.99514	5700.76	0.99264	5719.07	1.00203	5720.82	1.00243
5621.73	1.04769	5717.44	0.98653	5727.17	0.98673	5728.85	0.98659	5723.62	0.9877	5714.35	0.98987	5728.42	0.98921	5723.05	0.99565	5702.82	0.9924	5721.18	1.00281	5722.8	1.00298
5623.73	1.06054	5719.3	0.9859	5729.32	0.98712	5730.9	0.98707	5725.6	0.98734	5716.19	0.98918	5730.35	0.98879	5725.11	0.9959	5704.69	0.99099	5723.1	1.00266	5724.83	1.00356
5625.6	1.06773	5721.33	0.98742	5731.27	0.98795	5732.82	0.98736	5727.57	0.9872	5718.21	0.98838	5732.34	0.98995	5727.15	0.99621	5706.68	0.99096	5725.13	1.00333	5726.82	1.00426
5627.52	1.06739	5723.33	0.98889	5733.19	0.98837	5734.93	0.98836	5729.59	0.98828	5720.19	0.98818	5734.34	0.99028	5729.08	0.99646	5708.81	0.99099	5727.12	1.0035	5728.71	1.0042
5629.57	1.05278	5725.4	0.99208	5735.16	0.98897	5736.9	0.98914	5731.55	0.98864	5722.22	0.98845	5736.43	0.99162	5731.04	0.99681	5710.67	0.98987	5729.14	1.00318	5730.8	1.00508
5631.42	1.04059	5727.37	0.99358	5737.21	0.99006	5738.9	0.98995	5733.56	0.9889	5724.12	0.9879	5738.38	0.99221	5733	0.9973	5712.69	0.98964	5731.03	1.00379	5732.76	1.00379
5633.35	1.0368	5729.28	0.98883	5739.22	0.99125	5740.89	0.99085	5735.49	0.98931	5726.23	0.98773	5740.39	0.99165	5735	0.99798	5714.68	0.98925	5733.05	1.00426	5734.74	1.00553
5635.25	1.02462	5731.29	0.98934	5741.18	0.99218	5742.99	0.99197	5737.58	0.99058	5728.16	0.98859	5742.39	0.99372	5737.05	0.99876	5716.67	0.98845	5735.12	1.00497	5736.8	1.006
5637.18	1.01395	5733.23	0.98751	5743.19	0.99346	5744.83	0.99279	5739.62	0.99177	5730.12	0.989	5744.41	0.99567	5739.03	0.99942	5718.56	0.98746	5737.04	1.00384	5738.78	1.00627
5639.16	1.00513	5735.19	0.98976	5745.17	0.99477	5746.88	0.99386	5741.55	0.99268	5732.1	0.98943	5746.35	0.99686	5741.15	1.00029	5720.53	0.98697	5739.21	1.00557	5740.78	1.00711
5641	0.99813	5737.27	0.99113	5747.23	0.99622	5747.13	0.994	5743.57	0.99382	5734.06	0.98999	5748.36	0.99757	5743.02	1.0009	5722.56	0.98653	5741.04	1.00542	5742.77	1.00774
5642.94	0.98966	5739.28	0.99053	5749.21	0.99717	5748.98	0.99469	5745.63	0.99522	5736.11	0.99047	5750.35	0.99857	5745.02	1.00178	5724.57	0.98728	5743.05	1.00582	5744.77	1.00823
5644.94	0.99074	5741.24	0.98947	5751.22	0.99799	5750.96	0.99564	5747.52	0.99595	5738.06	0.99178	5752.5	0.99939	5747	1.00241	5726.53	0.98787	5745.04	1.00605	5746.75	1.00832
5646.86	0.98915	5743.33	0.99294	5753.32	0.99841	5752.88	0.9959	5749.55	0.99679	5740.1	0.99288	5754.36	0.99909	5749.09	1.00285	5728.48	0.98823	5747.14	1.00677	5748.75	1.00823
5648.87	0.9872	5745.2	0.99741	5755.26	0.99893	5754.95	0.99647	5751.6	0.99767	5742.03	0.99383	5756.4	0.9994	5751.07	1.00375	5730.56	0.98905	5749.02	1.00622	5750.56	1.00729
5650.69	0.98505	5747.17	1.00065	5757.2	0.99872	5756.9	0.99675	5753.64	0.99836	5744.02	0.99472	5758.38	1.00023	5752.98	1.00389	5732.4	0.98868	5751.04	1.00643	5752.68	1.00813
5652.58	0.9828	5749.21	1.0023	5759.22	0.99892	5758.94	0.99716	5755.59	0.99867	5745.99	0.99541	5760.51	1.00113	5755.06	1.00439	5734.43	0.98986	5753.07	1.00661	5752.83	1.00783
5654.56	0.98049	5751.18	0.99894	5761.32	0.99986	5760.9	0.99727	5757.58	0.99895	5748.04	0.99651	5762.38	1.00096	5756.99	1.00453	5736.42	0.99094	5755.13	1.0072	5754.77	1.00882
5656.52	0.97855	5753.23	0.99551	5763.2	0.99854	5762.94	0.99622	5759.62	0.99795	5750.05	0.99536	5764.42	0.99889	5759.03	1.00372	5738.44	0.98999	5757.12	1.00444	5757.08	1.00556
5658.52	0.97722	5756.23	0.99897	5766.27	0.99831	5766.04	0.99604	5762.64	0.99802	5753.07	0.99523	5767.44	0.99969	5761.98	1.00359	5741.51	0.9913	5760.07	1.00275	5759.93	1.00273
5660.35	0.97579	5759.32	0.99626	5769.4	0.99831	5769.01	0.99599	5765.59	0.99843	5756.14	0.99657	5770.44	0.99927	5765.07	1.00426	5744.48	0.99253	5763.15	1.00301	5762.71	1.00344
5662.4	0.97382	5762.2	0.99588	5772.28	0.99808	5771.99	0.9956	5768.59	0.99843	5759.07	0.99714	5773.46	0.99952	5768.06	1.00397	5747.34	0.99451	5766.12	1.00257	5765.64	1.00255
5664.23	0.97027	5765.33	0.99876	5775.28	0.99676	5774.93	0.99546	5771.63	0.99793	5761.98	0.99664	5776.57	0.99923	5771.04	1.00353	5750.37	0.99513	5769.08	1.00212	5769	1.00578
5666.14	0.9659	5766.43	1.00277	5778.44	0.99685	5777.97	0.9957	5774.59	0.9983	5765.03	0.99813	5779.5	0.9996	5774.14	1.0028	5753.33	0.99661	5772.01	1.00163	5772.05	1.00611
5668.1	0.96225	5768.23	0.99963	5781.39	0.99702	5780.99	0.99515	5777.62	0.9982	5768.12	0.99952	5782.49	0.99822	5777.05	1.00284	5756.29	0.99673	5775.09	1.0023	5774.91	1.00513
5670.01	0.95999	5771.23	0.99643	5784.32	0.9973	5784.1	0.99534	5780.58	0.99789	5771.05	0.99952	5785.52	0.99782	5780.12	1.00223	5759.29	0.99733	5778.1	1.00267	5777.93	1.00463
5672.99	0.96155	5774.18	0.99685	5787.31	0.99734	5786.94	0.99546	5783.57	0.99734	5773.94	0.99902	5788.47	0.99898	5783.06	1.00097	5762.21	0.99768	5781.08	0.99963	5780.99	1.00403
5675.82	0.96856	5777.29	1.00142	5790.34	0.99812	5790	0.99481	5786.7	0.998	5776.95	0.99795	5791.6	1.0005	5786	1.00107	5765.42	0.99825	5784.01	1.00005	5783.98	1.0021
5678.64	0.97833	5780.32	0.99871	5793.32	0.99921	5793.01	0.99582	5789.54	0.99805	5779.96	0.99898	5794.51	1.00031	5789.02	1.00113	5768.2	0.99781	5787.05	1.00125	5786.95	1.00272
5681.61	0.98929	5783.19	0.99866	5796.3	0.99897	5796.01	0.99542	5792.54	0.99902	5782.94	0.99883	5797.56	1.00055	5792.05	1.00123	5771.19	0.99682	5790.03	1.00052	5789.51	0.99899
5684.52	1.00063	5786.25	0.99966	5799.3	0.99956	5798.98	0.99625	5795.64	0.99966	5785.97	0.99881	5800.51	1.00091	5795.16	1.00147	5774.14	0.99611	5793.14	1.00057	5792.94	1.00021
5687.44	1.01529	5789.12	1.00087	5802.43	0.99962	5802.12	0.998	5798.62	0.9998	5788.93	0.99921	5803.63	1.00277	5798.09	1.00139	5777.09	0.99599	5796.01	0.99971	5795.94	1.00029
5690.3	1.02309	5792.26	1.00311	5805.39	0.99945	5805.04	0.99696	5801.52	0.99916	5792	0.9986	5804.73	1.00379	5801.04	1.00045	5780.09	0.99554	5799.01	0.99978	5799.06	1.00113
5693.11	1.03264	5795.17	0.99987	5808.35	0.99937	5808.04	0.99945	5804.59	0.99976	5794.88	0.99877	5806.56	1.00195	5804.03	1.0008	5783.03	0.99558	5801.99	0.9999	5801.94	0.99985
5696.14	1.0391	5798.15	1.00458	5811.34	0.99952	5811.02	1.00153	5807.63	1.00017	5797.87	0.99866	5809.67	1.00129	5807.05	1.0008	5786.02	0.99672	5805.04	0.99765	5804.54	0.99479
5698.9	1.0399	5801.08	1.00765	5814.4	1.00029	5814.02	1.00062	5810.62	1.00059	5800.86	0.99859	5812.54	1.00204	5810.17	1.0006	5788.99	0.99696	5808.04	0.99859	5807.97	0.99722
5701.84	1.03468	5804.48	1.00292	5817.4	1.00107	5817.07	1.0026	5813.61	1.00049	5803.84	0.99899	5815.55	1.00184	5813.03	1.00066	5792.06	0.99822	5811.06	0.99902	5810.94	0.99765
5704.69	1.02413	5807.13	1.00406	5820.39	1.00114	5820.02	1.00194	5816.56	1.00126	5806.85	1.00023	5818.58	1.00304	5816.01	1.00018	5794.96	0.99857	5814.03	0.99858	5813.65	0.99591
5707.61	1.0002	5810.18	1.0065	5823.36	1.00167	5823.03	1.00179	5819.6	1.00135	5809.93	1.00072	5821.64	1.00331	5819.08	1.00094	5797.95	0.9986	5817.08	0.99864	5816.55	0.99443
5710.54	1.00019	5811.27	1.00478	5826.33	1.00291	5826.08	1.00461	5822.64	1.00265	5812.89	1.00097	5824.6	1.00371	5822.08	1.00099	5800.87	0.9978	5820.06	0.99818	5819.54	0.99404
5713.39	0.98934	5816.06	1.00326	5829.45	1.00419	5829.05	1.00587	5825.64	1.00367	5815.94	1.00168	5827.56	1.00457	5825.16	1.00109	5803.87	0.99816	5823.02	0.99791	5822.6	0.99339
5716.25	0.99034	5819.17	1.00455	5832.39	1.005	5832	1.00771	5828.7	1.00436	5818.85	1.00146	5830.55	1.00349	5828.05	1.00102	5806.94	0.99883	5826.13	0.9987	5825.56	0.99468
5719.2	0.99015	5822.05	1.00134	5835.36	1.00574	5835.04	1.00629	5831.6	1.00478	5821.85	1.00233	5833.56	1.00433	5831.04	1.00118	5809.9	0.99831	5829.01	0.99759	5828.52	0.99482
5721.97	0.98936	5825.09	1.00308	5838.43	1.00647	5838.05	1.0096	5834.66	1.00558	5824.87	1.00304	5836.6	1.00456	5834.16	1.0014	5812.89	0.99848	5831.98	0.99838	5831.92	0.99777
5724.9	0.98778	5828.05	1.00618	5841.36	1.00569	5841.15	1.00999	5837.69	1.00654	5827.81	1.00382	5839.57	1.0045	5837.02	1.00098	5815.85	0.9989	5834.97	0.99812	5834.89	0.99775
5727.84	0.98612	5831.02	1.0054	5844.52	1.00671	5844.04	1.00806	5840.6	1.00603	5830.81	1.00448	5842.67	1.00524	5840.01	0.99976	5818.77	0.99928	5837.99	0.99699	5837.54	0.99683
5730.66	0.98559	5834	1.00468	5847.33	1.00608	5847.05	1.00983	5843.55	1.00653	5833.73	1.00463	5845.53	1.0041	5843.09	0.99995	5821.78	0.99964	5840.94	0.9983	5840.52	0.997
5733.57	0.98643	5836.96	1.00657	5850.34	1.00714	5850.09	1.0093	5846.52	1.00679	5836.76	1.00518	5848.55	1.00392	5845.96	0.99929	5824.8	1.00055	5844	0.99739	5843.43	0.99719
5736.49	0.98561	5840.08	1.00337	5853.42	1.0079	5853.04	1.00978	5849.56	1.00723	5839.78	1.00573	5851.52	1.0053	5848.94	0.99898	5827.85	1.00169	5846.94	0.99826	5846.45	0.99822
5739.38	0.98868	5842.98	1.00576	5854.52	1.00988	5856.03	1.01205	5852.63	1.00819	5842.74	1.00518	5854.55	1.00571	5852.12	0.99913	5830.71	1.00233	5849.99	0.99915	5849.5	0.99801
5742.3	0.98838	5845.94	1.00383	5856.36	1.0082	5858.95	1.00928	5855.5	1.00855	5845.68	1.00542	5857.55	1.00544	5854.98	0.99857	5833.65	1.0037	5852.99	0.9991	5852.4	0.999
5745.17	0.98307	5849.01	1.00395	5859.32	1.00782	5862.09	1.00953	5858.55	1.00865	5848.66	1.0044	5860.5	1.00674	5857.98	0.99873	5836.64	1.00306	5856.01	0.99928	5855.6	1.00271
5748.11	0.98432	5851.87	1.0039	5862.36	1.00858	5865.04	1.01065	5861.54	1.0095	5851.69	1.00544	5863.59	1.00724	5860.92	0.99843	5839.64	1.00349	5858.89	0.99767	5858.84	1.004
5750.92	0.98319	5854.86	1.00332	5865.41	1.00897	5868.12	1.01468	5864.61	1.01012	5854.67	1.00649	5866.49	1.00727	5863.95	0.9982	5842.69	1.00566	5861.88	0.99852	5861.8	1.00161
5753.85	0.98349	5857.95	1.00506	5868.28	1.0091	5871.01	1.01394	5867.53	1.01032	5857.6	1.00702	5869.65	1.00757	5866.93	0.99762	5845.52	1.00634	5864.91	0.99872	5864.86	1.00328
5756.84	0.98368	5860.81	1.00538	5869.47	1.01126	5873.96	1.01367	5870.52	1.01071	5860.69	1.00862	5872.6	1.00846	5870.06	0.9982	5848.52	1.00854	5868.12	0.99956	5867.43	1.0012
5759.65	0.98736	5863.86	1.00395	5871.35	1.00978	5877	1.01386	5873.5	1.01123	5863.6	1.00912	5875.54	1.00868	5872.96	0.99788	5851.59	1.01016	5870.92	0.99956	5870.81	1.00477
5762.57	0.99126	5866.85	1.00396	5874.35	1.00972	5880.01	1.01477	5876.48	1.012	5866.58	1.00998	5878.52	1.0095	5875.95	0.99778	5854.43	1.01033	5873.82	0.99941	5873.73	1.00588
5765.43	0.99617	5869.89	1.0056	5877.28	1.01044	5882.98	1.01838	5879.56	1.01288	5869.59	1.01059	5881.55	1.01048	5878.94	0.99743	5857.43	1.01185	5876.91	1.00053	5876.77	1.00693
5768.32	1.00082	5872.75	1.00499	5880.26	1.0113	5886.07	1.01962	5882.49	1.01308	5872.56	1.01033	5884.48	1.01061	5881.93	0.99744	5860.36	1.01268	5879.96	1.00088	5879.77	1.00658
5771.35	1.00511	5875.78	1.00562	5883.33	1.01266	5888.96	1.01752	5885.46	1.01405	5875.51	1.01027	5887.51	1.01153	5884.95	0.99726	5863.32	1.01181	5882.83	1.001	5882.89	1.00723
5774.13	1.00793	5879	1.00743	5886.38	1.01318	5892.01	1.01743	5888.44	1.01425	5878.54	1.0109	5890.49	1.01213	5887.93	0.99704	5866.3	1.01357	5885.89	0.99981	5885.72	1.00462
5776.98	1.00966	5881.79	1.00574	5889.25	1.01346	5895.02	1.02599	5891.56	1.01548	5881.53	1.01125	5893.62	1.01233	5890.91	0.99637	5869.28	1.01521	5888.8	0.99541	5888.81	1.0057
5779.92	1.01284	5884.74	1.00615	5892.31	1.01385	5898.05	1.02532	5892.62	1.01744	5884.53	1.01169	5896.58	1.01354	5893.96	0.99562	5872.37	1.01858	5891.84	0.99463	5891.74	1.00575
5782.9	1.01381	5885.85	1.01016	5895.35	1.01483	5900.97	1.02394	5894.5	1.01612	5887.5	1.01286	5899.57	1.01464	5896.9	0.99597	5875.17	1.0181	5894.8	0.99624	5894.76	1.00605
5785.85	1.01356	5887.7	1.00687	5898.24	1.01569	5903.98	1.02532	5897.5	1.01697	5890.42	1.01299	5902.46	1.01502	5899.93	0.99581	5878.24	1.01857	5897.77	0.99888	5897.72	1.00818
5788.62	1.01239	5890.65	1.00609	5901.17	1.01663	5907.05	1.02235	5900.46	1.01766	5893.44	1.01368	5905.43	1.01619	5902.86	0.99547	5881.21	1.0172	5900.87	1.00009	5900.35	1.00507
5791.49	1.01111	5893.65	1.00776	5904.2	1.01777	5909.93	1.02856	5903.55	1.0188	5896.52	1.01559	5908.46	1.01704	5905.99	0.99591	5884.15	1.02152	5903.76	0.99912	5903.4	1.0059
5794.4	1.01005	5896.66	1.01097	5907.22	1.01861	5912.95	1.02803	5906.42	1.02009	5899.39	1.01602	5911.44	1.01782	5908.87	0.99573	5887.12	1.01944	5906.76	0.99949	5906.3	1.00388
5797.32	1.00866	5899.75	1.01263	5910.23	1.02008	5916.12	1.02967	5909.49	1.02146	5902.32	1.0163	5914.43	1.01959	5911.87	0.99548	5890.1	1.01999	5909.83	0.99803	5907.42	1.00937
5800.33	1.0068	5902.59	1.01322	5913.16	1.02112	5919.01	1.031	5912.36	1.02223	5905.42	1.01811	5917.39	1.02019	5914.8	0.99528	5893.09	1.02224	5912.77	0.99833	5909.27	1.00318
5803.07	1.00362	5905.56	1.01286	5916.19	1.02251	5921.95	1.03064	5915.31	1.02287	5908.35	1.01861	5920.44	1.02148	5917.92	0.99547	5896.1	1.02464	5915.88	0.99889	5912.28	1.00315
5806.12	1.00065	5908.69	1.01658	5919.25	1.0236	5924.96	1.03199	5918.39	1.0241	5911.31	1.01916	5923.44	1.02212	5920.81	0.99555	5899.1	1.0271	5918.66	0.99731	5915.53	1.0042
5809	0.99808	5911.57	1.01783	5922.23	1.02435	5927.94	1.03192	5921.36	1.02534	5914.27	1.02032	5926.43	1.02266	5923.8	0.99519	5901.93	1.02651	5921.74	0.99452	5918.69	1.00466
5811.86	0.99673	5914.51	1.01978	5925.13	1.02461	5930.91	1.03397	5924.31	1.02657	5917.23	1.02146	5929.44	1.02254	5926.84	0.99477	5904.96	1.02499	5924.74	0.99672	5921.59	1.00334
5814.73	0.994	5917.45	1.01918	5928.13	1.02611	5933.99	1.03371	5927.42	1.02776	5920.24	1.02204	5932.49	1.02484	5929.79	0.99445	5907.93	1.02994	5927.74	0.99671	5924.77	1.00367
5817.6	0.99708	5920.45	1.02055	5931.13	1.02698	5937.14	1.03722	5930.31	1.02813	5923.28	1.02363	5935.38	1.02542	5932.77	0.99408	5910.98	1.03343	5930.76	0.99692	5927.64	1.00142
5820.49	0.99616	5923.4	1.02289	5934.1	1.02736	5940.05	1.0394	5933.34	1.02911	5926.34	1.02422	5938.42	1.02527	5935.88	0.9935	5913.83	1.03353	5931.77	0.9995	5930.64	1.00249
5823.41	0.99835	5926.49	1.025	5937.1	1.02813	5942.92	1.04016	5936.36	1.0299	5929.18	1.0246	5941.45	1.02658	5938.84	0.99316	5916.81	1.0333	5933.64	0.99488	5933.53	1.00372
5826.31	0.99855	5929.45	1.02567	5940.21	1.0292	5945.99	1.03878	5939.38	1.03048	5932.3	1.02598	5944.34	1.02724	5941.75	0.99256	5919.77	1.03591	5936.7	0.99426	5936.53	1.00393
5829.28	0.99878	5932.37	1.02638	5943.09	1.02964	5948.86	1.03787	5942.29	1.03117	5935.22	1.02723	5947.32	1.02759	5944.72	0.99211	5922.77	1.03761	5939.74	0.99438	5939.52	1.00288
5832.07	0.99675	5935.35	1.02629	5946.06	1.03091	5951.9	1.03831	5945.3	1.03161	5938.22	1.02744	5950.49	1.0291	5947.9	0.99147	5925.79	1.03946	5942.66	0.99403	5942.48	1.00357
5835.07	0.99692	5938.43	1.0283	5949.05	1.03138	5954.88	1.03981	5948.21	1.03232	5941.19	1.02782	5953.35	1.02955	5950.73	0.99103	5928.7	1.0412	5945.61	0.99334	5945.39	1.00216
5837.94	1.00008	5941.34	1.02777	5952.16	1.03232	5957.93	1.04084	5951.22	1.03371	5944.09	1.02757	5956.31	1.03017	5953.73	0.9906	5931.68	1.04146	5948.67	0.99326	5948.43	1.00252
5840.81	1.00141	5944.27	1.03161	5954.98	1.03252	5960.91	1.04019	5954.31	1.03458	5947.05	1.02763	5959.36	1.0304	5956.73	0.98959	5934.63	1.04322	5951.57	0.99249	5951.14	0.99961
5843.68	1.00271	5947.23	1.02896	5958.01	1.03367	5963.85	1.04242	5957.16	1.03498	5950.06	1.02857	5962.32	1.03167	5959.64	0.98939	5937.68	1.04527	5954.56	0.99164	5954.43	1.00146
5846.62	1.00356	5950.3	1.03147	5961.07	1.03437	5966.85	1.04326	5960.17	1.03607	5953.05	1.02946	5965.38	1.0325	5962.67	0.9884	5940.6	1.04451	5957.55	0.99207	5957.46	1.00144
5849.52	1.00415	5953.23	1.03275	5963.97	1.03408	5969.97	1.04303	5963.34	1.03702	5956.05	1.03052	5968.3	1.0336	5965.64	0.98797	5943.46	1.04541	5960.5	0.99063	5960.3	1.00067
5852.49	1.00467	5956.19	1.03542	5966.98	1.0354	5972.76	1.04463	5966.19	1.03668	5958.94	1.03088	5971.23	1.033	5968.66	0.98753	5946.45	1.04628	5963.51	0.988	5963.43	1.00064
5855.39	1.00229	5959.22	1.03508	5969.91	1.03635	5975.74	1.04461	5969.13	1.03742	5961.95	1.03156	5974.26	1.03345	5971.64	0.98684	5949.53	1.04746	5966.45	0.98784	5966.41	1.00061
5858.19	1.00513	5962.12	1.03521	5972.9	1.03697	5978.9	1.0453	5972.12	1.03775	5964.97	1.03215	5977.25	1.03479	5974.65	0.98629	5952.39	1.05013	5969.59	0.99018	5969.37	1.00025
5861.13	1.00403	5965.17	1.03567	5976	1.03764	5981.8	1.04594	5975.13	1.03842	5967.94	1.03287	5980.23	1.0365	5977.64	0.98573	5955.37	1.05029	5972.46	0.98983	5972.4	1.00091
5864.03	1.00729	5968.05	1.03891	5978.88	1.03797	5984.77	1.04709	5978.04	1.03966	5970.87	1.03288	5983.27	1.03725	5978.66	0.98705	5958.36	1.05187	5975.43	0.98806	5975.29	0.99913
5866.89	1.00927	5971.13	1.04036	5981.94	1.03893	5987.73	1.04705	5981.1	1.04059	5973.81	1.0342	5986.23	1.03793	5980.68	0.98553	5961.26	1.05167	5978.56	0.98728	5978.26	0.99908
5869.9	1.01137	5973.98	1.04159	5984.92	1.03975	5990.78	1.04973	5984.15	1.04138	5976.78	1.03483	5989.15	1.03899	5983.58	0.98488	5964.36	1.0504	5981.4	0.98577	5981.27	0.99974
5872.65	1.01311	5976.96	1.04293	5987.85	1.04016	5993.81	1.0503	5987.06	1.04272	5979.81	1.03474	5992.26	1.03987	5986.55	0.98404	5967.22	1.05074	5984.4	0.98516	5984.25	0.99776
5875.62	1.01451	5980	1.04342	5990.8	1.04128	5996.78	1.05615	5990	1.04404	5982.8	1.03692	5995.23	1.04117	5989.64	0.98379	5970.19	1.0546	5987.36	0.98402	5987.22	0.99822
5878.5	1.01542	5982.92	1.04213	5993.91	1.04283	5999.82	1.05481	5993.06	1.04516	5985.9	1.03764	5998.26	1.04304	5992.66	0.98319	5973.12	1.05578	5990.33	0.98276	5990.25	0.99933
5881.37	1.0157	5985.92	1.04401	5996.86	1.0437	6002.78	1.05499	5995.99	1.04588	5988.71	1.03828	6001.18	1.04428	5995.52	0.98254	5976.07	1.05567	5993.4	0.98212	5993.19	0.99827
5884.27	1.01537	5988.88	1.04752	5999.84	1.04534	6005.74	1.0573	5999.11	1.0475	5991.75	1.03977	6004.16	1.04544	5998.53	0.98242	5979.07	1.05478	5996.31	0.97991	5996.16	0.99635
5887.15	1.01158	5991.84	1.04839	6002.81	1.0469	6008.8	1.05926	6002.01	1.04886	5994.76	1.04022	6007.16	1.04683	6001.51	0.98267	5982.06	1.05535	5999.34	0.97944	5999.15	0.99694
5890.04	1.01427	5994.82	1.04906	6005.75	1.04899	6011.83	1.0585	6005.06	1.05116	5997.79	1.04118	6010.17	1.04812	6004.47	0.98288	5985.12	1.05691	6002.26	0.97928	6002.11	0.99734
5891.05	1.01249	5997.79	1.05131	6008.74	1.04983	6014.81	1.05991	6007.93	1.05191	6000.72	1.04258	6013.17	1.04904	6007.45	0.98222	5987.91	1.05545	6005.19	0.97835	6005.11	0.99691
5892.88	1.01375	6000.72	1.05308	6011.86	1.05145	6017.75	1.05937	6010.94	1.05351	6003.64	1.04363	6016.11	1.05003	6010.45	0.98177	5990.93	1.05779	6008.22	0.97686	6007.73	0.99457
5895.89	1.01346	6003.72	1.05635	6014.7	1.05157	6020.73	1.06	6013.99	1.05422	6006.6	1.04523	6019.24	1.05086	6013.46	0.98104	5991.93	1.06125	6011.2	0.97603	6011.1	0.99603
5898.7	1.01358	6006.75	1.05839	6017.69	1.05188	6023.67	1.06072	6016.9	1.05465	6009.61	1.04644	6022.13	1.05162	6016.51	0.98008	5993.86	1.05851	6014.24	0.97418	6014.19	0.99656
5901.6	1.01377	6009.72	1.05882	6020.63	1.05316	6026.71	1.06053	6019.95	1.05599	6012.61	1.04791	6025.15	1.05238	6019.32	0.97917	5997.01	1.05903	6017.11	0.97266	6017.05	0.99482
5904.44	1.01218	6012.76	1.0606	6023.68	1.05423	6029.85	1.06532	6022.84	1.05689	6015.66	1.04878	6028.08	1.05267	6022.34	0.97868	5999.86	1.06431	6020.16	0.97249	6019.59	0.99334
5907.32	1.0143	6015.69	1.0614	6026.75	1.05517	6032.72	1.06674	6025.93	1.05751	6018.48	1.04901	6031.07	1.05418	6025.39	0.97804	6002.77	1.06572	6023.13	0.97131	6022.81	0.99302
5910.3	1.01444	6018.64	1.06082	6029.67	1.05508	6035.74	1.06491	6028.98	1.05865	6021.45	1.04975	6034.19	1.05454	6028.39	0.97692	6005.8	1.06634	6026.22	0.97013	6025.54	0.99141
5913.1	1.01431	6021.68	1.06448	6032.63	1.05598	6038.68	1.06444	6031.78	1.05921	6024.58	1.05061	6037.09	1.05543	6031.48	0.97572	6008.81	1.06669	6029.12	0.96823	6028.69	0.99095
5915.91	1.01399	6024.61	1.06585	6035.63	1.05625	6041.74	1.0656	6034.84	1.05988	6027.48	1.05166	6040.11	1.05631	6034.32	0.97406	6011.66	1.06841	6032.12	0.96751	6031.54	0.98939
5918.78	1.01409	6027.69	1.06741	6038.63	1.05736	6044.72	1.07053	6037.9	1.06071	6030.46	1.05132	6043.23	1.05752	6037.34	0.97352	6014.6	1.07025	6035.16	0.96664	6034.6	0.98885
5921.71	1.0147	6030.63	1.06686	6041.67	1.0584	6047.77	1.06661	6040.85	1.06104	6033.43	1.05121	6046.17	1.0583	6040.36	0.97277	6017.7	1.07143	6038.05	0.96468	6037.48	0.9882
5924.73	1.01559	6033.48	1.06744	6044.61	1.05938	6050.61	1.06523	6043.8	1.06223	6036.41	1.05256	6049.11	1.05897	6043.32	0.97187	6020.57	1.06903	6041.19	0.96259	6040.48	0.98891
5927.47	1.01422	6036.51	1.06898	6047.69	1.06044	6053.67	1.06455	6046.77	1.06297	6039.36	1.05275	6052.05	1.06046	6046.3	0.97092	6023.51	1.07201	6044.07	0.96126	6043.5	0.9881
5930.37	1.01745	6039.49	1.07085	6050.59	1.06055	6056.68	1.06967	6049.74	1.06391	6042.4	1.05302	6055.17	1.06143	6049.35	0.97042	6026.59	1.07592	6047.15	0.96056	6046.98	0.99011
5933.25	1.01736	6042.62	1.07375	6053.61	1.06196	6059.64	1.07134	6052.77	1.0655	6045.38	1.05515	6058.13	1.06183	6052.28	0.96954	6029.51	1.07534	6050.02	0.959	6049.44	0.98586
5936.18	1.01788	6045.6	1.06871	6056.76	1.0612	6062.77	1.07166	6055.9	1.06478	6048.53	1.05491	6061.19	1.06186	6055.4	0.96672	6032.61	1.07341	6053.14	0.95563	6052.52	0.97976
5939.15	1.01807	6049.51	1.07103	6060.71	1.06203	6066.76	1.07215	6059.94	1.06567	6052.41	1.05451	6065.12	1.06388	6059.44	0.96619	6036.51	1.07309	6057.11	0.95114	6056.7	0.98093
5941.97	1.01786	6053.54	1.07524	6064.62	1.06338	6070.88	1.07271	6063.89	1.06734	6056.49	1.0561	6069.2	1.06533	6063.38	0.96521	6040.46	1.07226	6061.09	0.95021	6060.79	0.98151
5944.78	1.01621	6057.56	1.076	6068.68	1.06493	6074.83	1.0725	6067.92	1.06792	6060.42	1.05633	6073.21	1.06659	6067.46	0.96407	6044.4	1.07613	6065.04	0.94735	6064.51	0.97819
5947.76	1.01844	6061.49	1.07785	6072.64	1.06578	6078.98	1.07503	6071.86	1.06997	6064.41	1.05907	6077.16	1.06876	6071.34	0.96282	6048.34	1.07743	6069.03	0.94637	6068.45	0.97693
5950.54	1.01824	6065.55	1.07908	6076.7	1.06762	6082.73	1.07692	6075.86	1.07048	6068.38	1.0585	6081.13	1.07085	6075.33	0.96154	6052.36	1.07604	6073.06	0.9446	6072.5	0.97643
5953.57	1.01848	6069.35	1.08234	6080.64	1.06873	6086.72	1.07723	6079.9	1.07278	6072.32	1.05991	6085.15	1.07263	6079.3	0.96013	6056.27	1.07626	6076.98	0.94305	6076.52	0.97696
5956.42	1.01852	6073.4	1.08534	6084.62	1.06972	6090.79	1.08	6083.84	1.07339	6076.35	1.06154	6089.25	1.07395	6083.25	0.95875	6060.21	1.07883	6081.05	0.94151	6080.39	0.97762
5960.27	1.01921	6077.38	1.08879	6088.69	1.07169	6094.79	1.07818	6087.81	1.07442	6080.41	1.06416	6093.19	1.07536	6087.42	0.95744	6064.17	1.08137	6085.03	0.93998	6084.46	0.97452
5964.2	1.02047	6081.42	1.08897	6092.7	1.0732	6098.75	1.08009	6091.91	1.07663	6084.28	1.06483	6097.17	1.07638	6091.24	0.95648	6068.07	1.08289	6088.98	0.93688	6088.49	0.97448
5968.02	1.0214	6085.28	1.09287	6096.59	1.07446	6102.85	1.08172	6095.89	1.078	6088.3	1.06466	6101.18	1.07867	6095.28	0.95539	6072.07	1.08365	6092.96	0.93485	6092.93	0.9767
5971.85	1.02246	6089.35	1.09349	6100.58	1.07606	6106.79	1.08436	6099.8	1.07889	6092.21	1.06589	6105.14	1.07956	6099.24	0.95391	6076.23	1.08051	6096.98	0.93126	6096.85	0.97498
5975.64	1.0234	6093.26	1.09584	6104.61	1.07683	6110.78	1.08458	6103.81	1.08047	6096.15	1.06802	6109.18	1.08212	6103.26	0.9524	6079.94	1.08216	6100.97	0.92998	6100.91	0.97369
5979.47	1.02504	6097.17	1.09978	6108.59	1.07839	6114.75	1.08726	6107.72	1.08222	6100.31	1.06953	6113.24	1.08391	6107.28	0.95158	6084.04	1.08584	6105.01	0.92749	6104.36	0.96864
5983.47	1.02641	6101.22	1.10172	6112.57	1.08031	6118.91	1.08844	6111.72	1.08335	6104.31	1.0711	6117.16	1.08474	6111.21	0.95013	6088.03	1.08853	6108.96	0.92502	6108.39	0.96945
5987.2	1.02699	6105.23	1.10321	6116.6	1.08189	6122.84	1.08887	6115.74	1.08477	6108.18	1.07145	6121.19	1.08696	6115.26	0.94797	6091.95	1.08802	6113.02	0.92325	6112.35	0.96898
5991.02	1.02768	6109.21	1.10784	6120.62	1.08355	6126.75	1.09032	6119.8	1.08656	6112.17	1.07352	6125.24	1.08905	6119.24	0.94678	6095.82	1.08933	6116.9	0.92049	6116.31	0.9678
5994.9	1.02837	6113.24	1.11019	6124.69	1.08501	6130.73	1.09191	6123.74	1.08742	6116.24	1.07464	6129.17	1.09075	6123.31	0.94535	6099.77	1.09275	6120.92	0.9186	6120.61	0.96564
5998.68	1.02908	6117.13	1.11164	6128.53	1.08625	6134.76	1.09223	6127.81	1.08953	6120.08	1.07466	6133.16	1.09178	6127.19	0.94388	6103.74	1.09303	6124.91	0.91566	6124.32	0.96503
6002.48	1.02953	6121.11	1.11509	6132.49	1.08753	6138.89	1.09405	6131.73	1.09068	6124.11	1.07607	6137.13	1.09399	6131.16	0.94248	6107.84	1.09533	6128.82	0.91196	6128.38	0.96545
6006.37	1.03012	6125.06	1.1177	6136.55	1.08909	6142.72	1.09546	6135.7	1.0918	6128.07	1.07731	6141.09	1.09522	6135.2	0.94041	6111.64	1.09703	6132.82	0.91035	6132.26	0.96382
6010.3	1.0276	6128.99	1.11932	6140.56	1.08991	6146.89	1.09595	6139.72	1.09323	6132.07	1.0778	6145.16	1.09765	6139.17	0.93941	6115.63	1.09668	6136.88	0.90836	6136.3	0.96085
6014.04	1.03076	6133.09	1.12265	6144.48	1.09174	6150.73	1.09737	6143.77	1.09489	6135.98	1.07968	6149.06	1.09819	6143.13	0.93716	6119.52	1.09935	6140.74	0.90508	6140.53	0.96235
6018.05	1.03157	6136.99	1.12488	6148.51	1.09317	6154.75	1.09915	6147.74	1.09566	6139.94	1.08093	6153.1	1.10033	6147.1	0.93582	6123.5	1.09843	6144.79	0.90346	6144.16	0.95769
6021.79	1.03179	6141	1.12985	6152.48	1.09455	6158.69	1.09957	6151.6	1.09722	6144.05	1.082	6157.06	1.10204	6151.14	0.93401	6127.47	1.09933	6148.75	0.9006	6148.22	0.95854
6025.58	1.0323	6144.88	1.13142	6156.46	1.09515	6162.68	1.10377	6155.57	1.09817	6147.85	1.08244	6161.05	1.10389	6154.99	0.93157	6131.54	1.10355	6152.77	0.89758	6152.15	0.95606
6029.48	1.03298	6148.84	1.13308	6160.47	1.09664	6166.75	1.10208	6159.65	1.0997	6151.88	1.08466	6165.16	1.10489	6159	0.93029	6133.24	1.1078	6156.73	0.89527	6156.23	0.95377
6033.27	1.03346	6152.89	1.13451	6164.39	1.09799	6170.83	1.10423	6163.55	1.10074	6155.8	1.08586	6169.07	1.10717	6163.14	0.92858	6135.42	1.10458	6160.72	0.89317	6160.53	0.95216
6037.15	1.03418	6156.77	1.13772	6168.47	1.09892	6174.75	1.10545	6167.6	1.10233	6157.66	1.08972	6173.07	1.1086	6167.04	0.92665	6139.4	1.1039	6164.79	0.8897	6164.64	0.9522
6041.11	1.03233	6160.93	1.13974	6172.4	1.10031	6178.68	1.10562	6171.59	1.10362	6159.86	1.08699	6176.97	1.11046	6170.97	0.92411	6143.22	1.10432	6168.65	0.88584	6168.07	0.94876
6044.82	1.03281	6164.7	1.14594	6176.37	1.10174	6182.68	1.10778	6175.89	1.10528	6163.76	1.0875	6181.17	1.11296	6175.1	0.9228	6147.24	1.10535	6172.64	0.88289	6172.1	0.94776
6048.71	1.03605	6168.8	1.14542	6180.42	1.10315	6186.64	1.10968	6179.53	1.10544	6167.73	1.08773	6184.99	1.1128	6178.95	0.92064	6151.21	1.10909	6176.63	0.87962	6176.01	0.94508
6052.5	1.03432	6172.63	1.14588	6184.34	1.10452	6190.69	1.10776	6183.6	1.10725	6171.87	1.09004	6189	1.11374	6180.78	0.92177	6155.1	1.10874	6180.54	0.87743	6179.99	0.94283
6056.4	1.03671	6176.64	1.15093	6188.34	1.10592	6194.67	1.11019	6187.47	1.10823	6175.68	1.09118	6192.98	1.11685	6182.93	0.91875	6158.97	1.11196	6184.65	0.87474	6184.01	0.94112
6060.28	1.03721	6180.61	1.15344	6192.3	1.10701	6198.66	1.11094	6191.5	1.10874	6179.65	1.09215	6197.04	1.11894	6186.95	0.91653	6163.08	1.11271	6188.52	0.87028	6187.94	0.93899
6064.18	1.038	6184.6	1.15499	6196.28	1.10828	6202.62	1.11188	6195.44	1.11001	6183.64	1.09235	6200.96	1.11963	6190.86	0.91471	6166.94	1.11318	6192.48	0.86941	6192.23	0.94138
6067.89	1.03847	6188.51	1.15717	6200.35	1.10916	6206.63	1.11278	6199.41	1.11173	6187.62	1.09451	6205	1.12256	6194.87	0.91215	6168.73	1.11721	6196.65	0.86611	6196.38	0.93807
6071.78	1.03897	6192.61	1.16149	6204.28	1.11096	6210.63	1.1129	6203.47	1.11248	6191.66	1.09589	6208.98	1.12273	6198.89	0.90977	6170.89	1.11385	6200.51	0.86206	6200.35	0.93682
6075.56	1.03951	6196.54	1.16187	6208.26	1.11242	6214.74	1.11577	6207.39	1.11422	6195.54	1.09562	6213.14	1.12466	6202.9	0.90763	6174.77	1.11479	6204.48	0.85696	6203.85	0.9303
6079.45	1.04019	6200.5	1.16539	6212.19	1.11363	6218.64	1.11517	6211.43	1.1156	6199.52	1.09786	6216.99	1.12693	6206.79	0.90587	6178.87	1.11692	6208.44	0.85329	6207.83	0.93199
6083.44	1.041	6204.42	1.16783	6216.36	1.11521	6222.61	1.11711	6215.47	1.11688	6203.64	1.09954	6220.95	1.12808	6210.8	0.90384	6182.74	1.11576	6212.47	0.85021	6211.88	0.93152
6087.2	1.03918	6208.37	1.16952	6220.19	1.11575	6226.59	1.11817	6219.35	1.11753	6207.45	1.09993	6225.06	1.13037	6214.88	0.90203	6186.64	1.1175	6216.55	0.84586	6215.93	0.92903
6090.99	1.0423	6212.35	1.1726	6224.1	1.11761	6230.61	1.12001	6223.33	1.11933	6211.43	1.10165	6228.96	1.13136	6218.81	0.89968	6190.52	1.12044	6220.37	0.84392	6219.86	0.92615
6094.96	1.04329	6216.42	1.17592	6228.21	1.11858	6234.66	1.12069	6227.38	1.12065	6215.42	1.10376	6232.97	1.13312	6222.75	0.89693	6194.53	1.12092	6224.35	0.8407	6224.01	0.92348
6098.68	1.04385	6220.28	1.17659	6232.19	1.12041	6238.67	1.12126	6231.35	1.12131	6219.35	1.10232	6236.92	1.13521	6226.72	0.89504	6198.47	1.1223	6228.43	0.83752	6227.87	0.92199
6102.56	1.04457	6224.22	1.18077	6236.14	1.12156	6242.56	1.1227	6235.36	1.12337	6223.42	1.1044	6240.97	1.13729	6230.8	0.89282	6202.39	1.12216	6232.34	0.83419	6231.76	0.9197
6106.43	1.04531	6228.28	1.18299	6240.09	1.12228	6246.55	1.12508	6239.27	1.12445	6227.28	1.10469	6244.91	1.13871	6234.72	0.89044	6206.28	1.1206	6236.37	0.83047	6235.71	0.91748
6110.29	1.04611	6232.19	1.1874	6244.15	1.12426	6250.61	1.12598	6243.22	1.12551	6231.28	1.10568	6248.87	1.1401	6238.67	0.88804	6210.29	1.12427	6240.3	0.82565	6239.91	0.91749
6114.2	1.04708	6236.19	1.18805	6248.15	1.12539	6254.55	1.1273	6247.25	1.12664	6235.29	1.11066	6252.91	1.14298	6242.61	0.88511	6214.39	1.12786	6244.32	0.82151	6243.71	0.91336
6117.95	1.04783	6240.19	1.19063	6252.01	1.12632	6258.52	1.12792	6251.34	1.12799	6239.18	1.10848	6256.83	1.1439	6246.61	0.88318	6218.23	1.12567	6248.29	0.81858	6247.71	0.90939
6121.8	1.04857											--	--
6125.56	1.04917
6129.4	1.04823
6133.44	1.049
6137.2	1.05131
6141	1.05213
6145.05	1.05095

## Sheet: Fig.3d
Source Data
Paper: Selective catalytic oxidation of ammonia to nitric oxide via chemical looping
Fig.3d Plot of position of the absorption edge energies where the normalized absorption equals 0.5 (E1/2) vs the vanadium average oxidation state
Oxidation state	Edge position
3	5476.75
4	5477.72
4.99779	5479.36
4.92175	5479.26
4.79869	5479.09
4.70619	5478.96
4.72736	5478.99
4.60429	5478.82
5.01033	5479.38
5	5479.49

## Sheet: Fig.4a
Source Data
Paper: Selective catalytic oxidation of ammonia to nitric oxide via chemical looping
Fig.4a In situ Raman spectra of V2O5 redox catalyst during the reduction as a function of time
0 min	Intensity	2 min	Intensity	4 min	Intensity	6 min	Intensity	8 min	Intensity	10 min	Intensity	12 min	Intensity	14 min	Intensity	16 min	Intensity	18 min	Intensity	20 min	Intensity	22 min	Intensity	24 min	Intensity	26 min	Intensity	28 min	Intensity	30 min	Intensity	32 min	Intensity
50	29.6329	50	29.2479	50	31.2958	50	30.579	50	32.6051	50	33.2635	50	32.3667	50	28.0895	50	30.2819	50	30.078	50	30.974	50	30.106	50	31.371	50	29.6392	50	30.356	50	28.7402	50	30.5823
50.474	27.6397	50.474	31.3038	50.474	30.8932	50.474	32.902	50.474	32.6734	50.474	34.3417	50.474	30.0124	50.474	31.9268	50.474	28.6859	50.474	31.0313	50.474	29.7008	50.474	28.0185	50.474	29.1446	50.474	28.4853	50.474	29.7974	50.474	27.9701	50.474	30.5267
50.948	30.8454	50.948	28.3853	50.948	28.5354	50.948	32.4969	50.948	31.1671	50.948	32.0261	50.948	28.4364	50.948	32.6806	50.948	29.7856	50.948	30.47	50.948	32.4201	50.948	30.5812	50.948	26.2217	50.948	30.6333	50.948	31.8315	50.948	27.1934	50.948	28.3406
51.422	31.6305	51.422	32.2895	51.422	30.132	51.422	33.0182	51.422	28.6215	51.422	28.667	51.422	32.773	51.422	27.5656	51.422	29.2704	51.422	25.7222	51.422	29.8273	51.422	33.2894	51.422	32.0103	51.422	29.2694	51.422	26.6254	51.422	27.2549	51.422	30.9654
51.8961	26.1849	51.8961	31.8775	51.8961	30.0104	51.8961	27.8501	51.8961	33.9609	51.8961	31.1581	51.8961	30.3903	51.8961	34.3329	51.8961	25.6612	51.8961	29.3315	51.8961	31.6575	51.8961	28.6901	51.8961	32.4614	51.8961	27.0087	51.8961	32.1394	51.8961	29.9619	51.8961	30.5367
52.3701	29.8285	52.3701	28.5191	52.3701	29.6998	52.3701	24.1208	52.3701	31.6393	52.3701	29.8181	52.3701	30.1865	52.3701	25.9916	52.3701	28.64	52.3701	27.8813	52.3701	32.2016	52.3701	31.0863	52.3701	29.8005	52.3701	30.9291	52.3701	32.6694	52.3701	32.2661	52.3701	30.303
52.8441	29.4562	52.8441	28.2747	52.8441	30.2608	52.8441	27.7494	52.8441	31.0371	52.8441	30.2982	52.8441	31.9622	52.8441	27.6758	52.8441	30.1828	52.8441	27.9995	52.8441	29.9083	52.8441	28.7968	52.8441	31.328	52.8441	26.7521	52.8441	30.4313	52.8441	30.3228	52.8441	30.072
53.3181	31.1557	53.3181	30.3269	53.3181	28.9414	53.3181	31.7321	53.3181	32.1863	53.3181	31.165	53.3181	29.9514	53.3181	28.9668	53.3181	29.7846	53.3181	26.17	53.3181	28.8664	53.3181	30.6891	53.3181	31.3776	53.3181	27.1126	53.3181	27.7009	53.3181	29.5999	53.3181	29.3766
53.7921	33.7847	53.7921	30.6699	53.7921	29.2839	53.7921	30.6565	53.7921	31.8315	53.7921	26.8381	53.7921	30.0648	53.7921	30.0068	53.7921	27.5944	53.7921	27.9339	53.7921	30.0967	53.7921	31.2891	53.7921	29.5016	53.7921	29.1898	53.7921	28.9519	53.7921	29.2923	53.7921	30.8224
54.2661	31.9038	54.2661	30.3332	54.2661	30.3149	54.2661	27.1325	54.2661	30.3092	54.2661	25.9653	54.2661	30.5971	54.2661	31.1997	54.2661	30.6119	54.2661	30.7718	54.2661	29.9005	54.2661	30.9602	54.2661	28.6065	54.2661	30.0303	54.2661	29.6057	54.2661	30.3148	54.2661	31.108
54.7401	28.4767	54.7401	30.8423	54.7401	30.4602	54.7401	28.012	54.7401	28.0215	54.7401	30.1326	54.7401	29.1716	54.7401	31.1253	54.7401	34.0792	54.7401	30.2988	54.7401	27.7029	54.7401	32.0621	54.7401	30.0416	54.7401	30.8673	54.7401	27.2458	54.7401	32.2082	54.7401	29.9112
55.2141	29.0071	55.2141	30.6411	55.2141	30.721	55.2141	32.9747	55.2141	26.0163	55.2141	29.8255	55.2141	29.2542	55.2141	30.0709	55.2141	28.1201	55.2141	29.6859	55.2141	27.1355	55.2141	32.215	55.2141	31.143	55.2141	31.5037	55.2141	27.7072	55.2141	31.6304	55.2141	31.877
55.6881	25.7192	55.6881	29.6198	55.6881	28.2998	55.6881	31.759	55.6881	29.5787	55.6881	30.7679	55.6881	28.6961	55.6881	28.8556	55.6881	27.7318	55.6881	31.937	55.6881	28.1697	55.6881	31.9667	55.6881	28.8168	55.6881	29.9421	55.6881	31.5713	55.6881	29.9688	55.6881	33.1243
56.1621	25.9245	56.1621	27.4613	56.1621	21.6561	56.1621	33.5293	56.1621	27.6284	56.1621	26.6505	56.1621	22.4344	56.1621	28.5456	56.1621	30.375	56.1621	30.1247	56.1621	32.704	56.1621	29.7349	56.1621	30.8974	56.1621	30.7275	56.1621	31.5892	56.1621	31.6414	56.1621	27.2812
56.6362	32.2182	56.6362	32.4455	56.6362	32.1635	56.6362	33.0797	56.6362	31.5668	56.6362	27.8833	56.6362	30.0355	56.6362	30.8728	56.6362	31.2741	56.6362	28.1101	56.6362	30.1994	56.6362	31.0835	56.6362	27.7505	56.6362	28.0302	56.6362	32.1384	56.6362	29.3739	56.6362	27.9239
57.1102	28.5937	57.1102	31.6908	57.1102	29.7882	57.1102	32.7047	57.1102	31.8804	57.1102	30.3826	57.1102	34.6785	57.1102	29.3479	57.1102	27.1966	57.1102	27.7343	57.1102	28.5755	57.1102	29.1136	57.1102	29.9263	57.1102	30.3083	57.1102	29.1817	57.1102	29.6271	57.1102	28.3906
57.5842	29.5815	57.5842	30.2768	57.5842	29.2654	57.5842	31.7386	57.5842	31.9075	57.5842	29.8691	57.5842	33.0784	57.5842	28.6346	57.5842	27.0784	57.5842	31.3446	57.5842	30.1127	57.5842	29.8646	57.5842	32.6124	57.5842	30.9503	57.5842	30.3463	57.5842	30.7955	57.5842	28.8405
58.0582	30.3931	58.0582	30.1311	58.0582	30.3805	58.0582	32.6735	58.0582	29.3634	58.0582	30.2025	58.0582	32.7901	58.0582	28.8531	58.0582	28.6153	58.0582	29.0586	58.0582	30.3065	58.0582	31.6237	58.0582	30.3929	58.0582	29.9377	58.0582	31	58.0582	28.4827	58.0582	30.7214
58.5322	30.3567	58.5322	27.3881	58.5322	30.6338	58.5322	31.2745	58.5322	30.3006	58.5322	29.6826	58.5322	32.3405	58.5322	27.4578	58.5322	28.8191	58.5322	27.51	58.5322	30.4323	58.5322	31.8606	58.5322	28.902	58.5322	29.0512	58.5322	31.0971	58.5322	29.6245	58.5322	30.9485
59.0062	28.2838	59.0062	27.9336	59.0062	30.1773	59.0062	31.897	59.0062	31.8015	59.0062	29.3056	59.0062	33.3787	59.0062	29.0998	59.0062	29.0684	59.0062	29.7381	59.0062	29.5875	59.0062	32.9609	59.0062	29.2589	59.0062	29.982	59.0062	30.4822	59.0062	30.874	59.0062	28.5221
59.4802	26.7279	59.4802	29.5647	59.4802	30.1681	59.4802	34.2496	59.4802	31.6849	59.4802	30.792	59.4802	34.1904	59.4802	31.7133	59.4802	29.9481	59.4802	32	59.4802	28.0283	59.4802	32.7108	59.4802	29.6604	59.4802	31.1656	59.4802	29.3792	59.4802	30.6811	59.4802	27.173
59.9542	28.4308	59.9542	25.7886	59.9542	30.177	59.9542	32.7366	59.9542	33.0088	59.9542	32.0806	59.9542	30.8099	59.9542	29.7332	59.9542	30.5555	59.9542	31.4085	59.9542	28.9173	59.9542	28.5939	59.9542	30.845	59.9542	31.2898	59.9542	28.6882	59.9542	31.7738	59.9542	29.0367
60.4282	27.5306	60.4282	29.1217	60.4282	29.02	60.4282	33.2077	60.4282	32.1657	60.4282	30.1251	60.4282	29.9091	60.4282	31.8418	60.4282	32.2385	60.4282	29.7026	60.4282	30.8075	60.4282	30.0338	60.4282	32.8956	60.4282	33.4973	60.4282	27.9461	60.4282	27.892	60.4282	28.9594
60.9023	27.8489	60.9023	30.8423	60.9023	28.3833	60.9023	31.4509	60.9023	27.708	60.9023	28.6531	60.9023	34.5124	60.9023	31.4154	60.9023	28.5148	60.9023	30.9497	60.9023	24.9242	60.9023	30.8258	60.9023	31.2738	60.9023	31.5614	60.9023	29.4858	60.9023	31.9593	60.9023	27.3457
61.3763	30.5792	61.3763	30.8423	61.3763	29.8539	61.3763	32.3505	61.3763	31.3063	61.3763	29.5526	61.3763	31.8137	61.3763	31.4949	61.3763	28.8257	61.3763	30.9497	61.3763	27.8412	61.3763	29.389	61.3763	28.1974	61.3763	32.7398	61.3763	27.6867	61.3763	27.0314	61.3763	29.1448
61.8503	29.694	61.8503	32.4962	61.8503	26.0303	61.8503	29.8722	61.8503	26.7553	61.8503	30.3624	61.8503	30.4114	61.8503	27.7451	61.8503	29.9891	61.8503	30.9497	61.8503	33.3179	61.8503	30.1422	61.8503	30.891	61.8503	31.708	61.8503	30.5634	61.8503	28.8101	61.8503	29.2392
62.3243	31.7172	62.3243	31.0524	62.3243	29.5535	62.3243	33.306	62.3243	28.8628	62.3243	29.091	62.3243	30.1865	62.3243	31.4885	62.3243	32.545	62.3243	27.9672	62.3243	32.7944	62.3243	29.5513	62.3243	31.8524	62.3243	30.2453	62.3243	31.164	62.3243	30.4723	62.3243	29.4141
62.7983	31.3369	62.7983	31.4285	62.7983	28.6986	62.7983	31.8965	62.7983	31.2003	62.7983	30.4827	62.7983	31.7767	62.7983	29.055	62.7983	28.8145	62.7983	29.5415	62.7983	30.823	62.7983	31.8887	62.7983	32.5961	62.7983	30.4634	62.7983	31.7121	62.7983	29.6719	62.7983	27.5312
63.2723	29.621	63.2723	34.6155	63.2723	29.198	63.2723	32.0556	63.2723	32.9954	63.2723	31.5606	63.2723	34.0134	63.2723	29.3827	63.2723	30.4672	63.2723	30.4006	63.2723	30.0283	63.2723	28.3548	63.2723	34.0182	63.2723	33.3878	63.2723	30.6663	63.2723	29.6553	63.2723	28.1361
[truncated: 3,031 more rows]

[truncated: 6 more sheets: Fig.4b, Fig.4c, Fig.4d, Fig.6a, Fig.6b, Fig.6c]
